# Supplementary material for: Hepatic Fis1 regulates mitochondrial integrated stress response and improves metabolic homeostasis
Source: JCI Insight. 2022 Feb 22;7(4):e150041. doi: 10.1172/jci.insight.150041 (PMC8876406; doi:10.1172/jci.insight.150041)
Supplement: Supplemental table 1 [file jciinsight-7-150041-s185.xlsx]

## Sheet: UP by AdFis1 FDR p<0.001 genes
Name	Chromosome	Fis vs. LacZ - Fold change	Fis vs. LacZ - Log fold change	Fis vs. LacZ - P-value	Fis vs. LacZ - FDR p-value
Eif3a	chr19	1.17162	0.228508	0.000102221	0.000926616
Lrrc59	chr11	1.17698	0.235086	7.22603e-05	0.000673471
Hspb8	chr5	1.18143	0.240538	0.000105488	0.000951745
Cltc	chr11	1.18303	0.242483	3.4676e-05	0.00034765
Morf4l2	chrX	1.18336	0.242889	5.14327e-05	0.0004947
Rps11	chr7	1.18439	0.244144	4.22673e-05	0.000415756
Prkcsh	chr9	1.18536	0.245327	8.08508e-05	0.000745239
Slc20a2	chr8	1.18605	0.246165	7.53073e-05	0.000699368
Gabarap	chr11	1.18609	0.246209	4.80265e-05	0.000466918
Rps3a1	chr3	1.18616	0.246303	2.2236e-05	0.000234147
Gak	chr5	1.18733	0.247718	5.61737e-05	0.000536121
Axl	chr7	1.18738	0.24778	0.000107791	0.000969914
Cox7a2l	chr17	1.18945	0.250299	5.20243e-05	0.000499774
Eif3d	chr15	1.18982	0.250744	3.94877e-05	0.00039104
Rad23b	chr4	1.19105	0.252238	1.99413e-05	0.000212176
Sympk	chr7	1.19141	0.252669	4.56293e-05	0.000444904
Rpl5	chr5	1.19158	0.252875	1.29414e-05	0.000143021
Nadk	chr4	1.19511	0.257146	2.57588e-05	0.00026669
Gtpbp4	chr13	1.1955	0.257617	6.62516e-05	0.000622919
Ost4	chr5	1.19584	0.258029	8.39978e-05	0.000772121
Psmd4	chr3	1.19747	0.259989	4.10344e-05	0.000404137
Pabpc4	chr4	1.19757	0.260115	2.42967e-05	0.000253682
Rps7	chr12	1.19779	0.260379	8.9897e-06	0.000102589
Psmd2	chr16	1.19927	0.262161	1.10455e-05	0.00012376
Pea15a	chr1	1.20075	0.263934	7.0237e-06	8.16644e-05
Mtch2	chr2	1.2013	0.264594	3.10788e-05	0.000315078
Taf15	chr11	1.20211	0.265573	4.20302e-05	0.000413597
Rps10	chr17	1.20244	0.265961	8.67988e-06	9.9247e-05
Gsr	chr8	1.20268	0.266256	1.24126e-05	0.000137957
Pip4k2c	chr10	1.20309	0.266749	9.62761e-05	0.000877415
Rplp0	chr5	1.20385	0.267653	3.47052e-06	4.27927e-05
Mia3	chr1	1.20424	0.268122	2.15356e-05	0.000227385
Ddi2	chr4	1.20445	0.268374	4.49192e-05	0.000438346
Gtf2ird1	chr5	1.20454	0.268479	4.0767e-05	0.00040218
Nabp1	chr1	1.20466	0.268627	1.73424e-05	0.000187243
Pgd	chr4	1.20613	0.27039	4.83637e-06	5.81357e-05
Rps23	chr13	1.20636	0.270658	3.90699e-06	4.76482e-05
Cluh	chr11	1.20662	0.270969	1.39694e-05	0.000153225
Slc48a1	chr15	1.20783	0.272414	5.38618e-06	6.40663e-05
D19Bwg1357e	chr19	1.20867	0.273417	2.04349e-05	0.000216936
Rps15a	chr7	1.20875	0.27352	4.05835e-06	4.93657e-05
Ap3d1	chr10	1.20911	0.273941	1.90091e-05	0.000203087
Tcea1	chr1	1.21023	0.27528	1.08906e-05	0.000122142
Rab11fip5	chr6	1.2103	0.275364	2.92224e-05	0.000298333
Psma5	chr3	1.21053	0.275639	1.90646e-05	0.000203588
Igfbp3	chr11	1.21055	0.275667	1.83304e-05	0.000196733
Fam134a	chr1	1.2112	0.27644	4.91728e-05	0.000476876
Wdr77	chr3	1.21123	0.276471	3.95319e-05	0.00039119
Uba5	chr9	1.21128	0.276534	8.15674e-05	0.000751549
Galnt10	chr11	1.21146	0.276748	9.63596e-05	0.000877835
Eif3f	chr7	1.21194	0.277316	1.74707e-05	0.000188331
Cndp2	chr18	1.21286	0.278407	5.20381e-06	6.21699e-05
Ralgapb	chr2	1.21292	0.27849	4.82125e-05	0.000468339
Prdx6	chr1	1.21491	0.280853	1.33579e-06	1.76699e-05
Rps8	chr4	1.21497	0.28092	3.02155e-06	3.7573e-05
Pak1ip1	chr13	1.21498	0.280933	1.1643e-05	0.00013002
Nup98	chr7	1.21588	0.281997	9.17558e-05	0.000838828
Mdn1	chr4	1.21609	0.28225	3.4242e-05	0.000343445
Copg1	chr6	1.21663	0.282894	4.12166e-06	5.00579e-05
Scamp4	chr10	1.21703	0.283366	6.35676e-05	0.000599607
Rps9	chr7	1.21724	0.283616	1.154e-06	1.54481e-05
Mtx2	chr2	1.21725	0.283629	5.70298e-05	0.000542964
Gnb2l1	chr11	1.21747	0.283885	9.45255e-07	1.28371e-05
Lrrfip2	chr9	1.21761	0.284048	2.91016e-05	0.000297488
Nampt	chr12	1.21761	0.28405	1.47298e-05	0.000160814
Rps13	chr7	1.2181	0.284636	3.57168e-06	4.39476e-05
Basp1	chr15	1.2181	0.284636	1.88949e-05	0.000202236
Rpl10	chrX	1.21855	0.285169	1.02958e-06	1.3897e-05
Fam21	chr6	1.21869	0.285333	3.93647e-06	4.79828e-05
Stt3a	chr9	1.2189	0.28558	2.72282e-06	3.41116e-05
Fbxw2	chr2	1.21926	0.28601	6.09558e-05	0.000577062
Idh3g	chrX	1.21972	0.286545	3.67125e-05	0.000365876
Dap	chr15	1.22142	0.288554	7.43948e-06	8.60293e-05
Cd44	chr2	1.22151	0.288668	2.67983e-06	3.3591e-05
Puf60	chr15	1.22223	0.289518	9.45679e-06	0.000107345
Tubgcp4	chr2	1.22289	0.290299	5.01603e-05	0.000484448
Plcg1	chr2	1.22291	0.290315	5.0227e-05	0.000484893
Mlkl	chr8	1.22325	0.290715	2.64003e-05	0.00027213
Uri1	chr7	1.22341	0.290908	8.85802e-05	0.000811697
Nfx1	chr4	1.22365	0.291194	6.14695e-06	7.23679e-05
Rraga	chr4	1.22376	0.291319	4.65296e-05	0.000453305
Haus8	chr8	1.22433	0.291998	2.79617e-05	0.000287214
Asl	chr5	1.22437	0.292037	9.96164e-05	0.000904691
Rpl24	chr16	1.22487	0.292634	9.05235e-07	1.23436e-05
Ip6k1	chr9	1.22498	0.292758	3.34777e-05	0.000336644
Sec61a1	chr6	1.22521	0.293031	1.52719e-06	2.00209e-05
Nsun2	chr13	1.2253	0.293135	1.4951e-06	1.96442e-05
Tgoln2	chr6	1.22546	0.293328	1.56647e-05	0.000170544
Gsta1	chr9	1.22581	0.293738	6.70164e-07	9.34482e-06
Myo5a	chr9	1.22584	0.293774	6.72398e-05	0.000631451
Ypel5	chr17	1.22604	0.294002	1.05316e-05	0.000118229
Dnaja3	chr16	1.22613	0.294114	1.7765e-05	0.00019119
Sh3bgrl2	chr9	1.22622	0.29422	6.19198e-06	7.28615e-05
Kdm4a	chr4	1.22624	0.294243	1.27369e-05	0.000141006
Cdh17	chr4	1.22703	0.295174	1.85419e-06	2.39198e-05
Ets2	chr16	1.22758	0.295813	9.25902e-06	0.000105202
Eif1ad	chr19	1.22769	0.295949	2.06771e-05	0.000219209
Rps16	chr7	1.22772	0.295984	6.45247e-07	9.035e-06
Tanc1	chr2	1.22795	0.296258	1.03522e-05	0.000116438
Ppfia1	chr7	1.22825	0.296606	1.35315e-05	0.000148701
Eif2s2	chr2	1.22852	0.296921	7.70599e-07	1.06065e-05
Tmem11	chr11	1.229	0.297485	0.000111131	0.000994998
1110002L01Rik	chr12	1.22925	0.29778	2.39659e-05	0.000250562
Kbtbd2	chr6	1.23005	0.298712	0.000106165	0.000956753
Ghitm	chr14	1.23026	0.29896	4.02125e-07	5.85818e-06
Pcx	chr19	1.23073	0.299518	9.22328e-06	0.00010499
Utp15	chr13	1.23231	0.301366	5.25594e-05	0.000504502
Ipo7	chr7	1.23235	0.301413	3.91769e-07	5.71441e-06
Poldip2	chr11	1.23261	0.301713	5.29187e-06	6.30292e-05
Rpl13	chr8	1.23295	0.302117	4.03564e-07	5.87548e-06
Vapa	chr17	1.2339	0.303227	2.42421e-06	3.05832e-05
Cdk7	chr13	1.23432	0.303721	1.83551e-05	0.000196908
Mau2	chr8	1.23469	0.304153	5.39655e-05	0.000517362
Mob3a	chr10	1.23477	0.304239	5.32204e-05	0.000510637
Plaur	chr7	1.23563	0.305242	6.3341e-06	7.43471e-05
C1qbp	chr11	1.2361	0.305792	1.81852e-06	2.34855e-05
Pi4k2b	chr5	1.23628	0.30601	1.44339e-06	1.8986e-05
Cmas	chr6	1.23672	0.306515	1.86652e-05	0.000199959
Ralb	chr1	1.23714	0.307007	3.34316e-06	4.13093e-05
Rpl28	chr7	1.23724	0.307124	2.49815e-07	3.77297e-06
Cachd1	chr4	1.23748	0.307403	1.6855e-06	2.1864e-05
Manea	chr4	1.23793	0.307932	0.000108543	0.000975189
Irgq	chr7	1.23881	0.308959	5.83244e-05	0.000554165
Plekha5	chr6	1.239	0.309177	1.16196e-05	0.000129883
Klhl21	chr4	1.23915	0.309351	1.85473e-05	0.000198787
Ikbkg	chrX	1.23943	0.309675	1.18668e-06	1.58584e-05
Atp6ap2	chrX	1.23986	0.310182	7.20806e-05	0.000672283
Grina	chr15	1.23991	0.310231	1.55385e-06	2.03363e-05
Esf1	chr2	1.24015	0.310514	8.93442e-06	0.000102008
Rabep1	chr11	1.24033	0.310723	4.25366e-06	5.15276e-05
Sdad1	chr5	1.24049	0.310913	5.21136e-06	6.22284e-05
Rpl37a	chr1	1.24089	0.311373	2.36864e-07	3.59592e-06
Cdk4	chr10	1.24096	0.311459	2.39862e-07	3.63672e-06
Xdh	chr17	1.24281	0.313605	1.41596e-06	1.86671e-05
Hagh	chr17	1.24344	0.314338	4.71207e-05	0.000458874
Dbt	chr3	1.24375	0.314695	3.50739e-05	0.000351188
Creld1	chr6	1.24383	0.314794	5.5663e-05	0.000532113
Bcl2l2	chr14	1.24421	0.315229	2.26928e-05	0.000238422
AI314180	chr4	1.24461	0.315698	6.00689e-07	8.45655e-06
Mien1	chr11	1.24464	0.315726	0.000106966	0.000963231
Mfsd1	chr3	1.24507	0.316225	4.32476e-07	6.28082e-06
Tmem258	chr19	1.24513	0.316294	1.27832e-05	0.000141405
Ccdc93	chr1	1.2454	0.316612	2.82701e-05	0.000289873
Manf	chr9	1.24594	0.317239	2.09566e-06	2.67989e-05
Dusp3	chr11	1.24603	0.317336	6.55859e-07	9.17264e-06
Zswim8	chr14	1.24643	0.317802	2.31476e-06	2.93128e-05
Acox2	chr14	1.2467	0.31811	4.94866e-05	0.000478929
Rps19	chr7	1.24735	0.318862	7.67104e-08	1.26626e-06
Tbl3	chr17	1.24783	0.319424	2.17968e-05	0.000229832
Bet1l	chr7	1.24793	0.319534	8.5706e-05	0.000787206
Ddx18	chr1	1.24805	0.319676	1.13314e-06	1.52036e-05
Dtnbp1	chr13	1.24816	0.319798	3.59606e-05	0.000359299
Sec22b	chr3	1.24933	0.321159	5.17452e-06	6.19146e-05
Znrf1	chr8	1.24962	0.321491	1.32975e-05	0.00014661
Clpp	chr17	1.24964	0.321515	7.07382e-05	0.000660336
Sar1a	chr10	1.25002	0.321947	6.79906e-07	9.45816e-06
Sec13	chr6	1.25051	0.322512	5.06881e-07	7.24496e-06
Rragc	chr4	1.25057	0.322588	8.44587e-07	1.15705e-05
Mettl2	chr11	1.25061	0.322636	0.000110252	0.000987883
Fndc3a	chr14	1.25063	0.322651	8.95846e-07	1.22441e-05
Rpl12	chr2	1.2508	0.322848	3.2794e-08	5.71518e-07
Slc25a44	chr3	1.2512	0.323317	9.22805e-06	0.00010499
Rnf25	chr1	1.25126	0.323376	0.000109745	0.000984845
Cdk11b	chr4	1.25158	0.323752	9.02132e-07	1.23085e-05
Dnajc13	chr9	1.25174	0.32394	3.74166e-07	5.47127e-06
Tbc1d22a	chr15	1.25205	0.324297	0.000103916	0.000939734
Adrm1	chr2	1.25214	0.32439	3.34071e-06	4.13093e-05
Idh2	chr7	1.25241	0.324705	2.73807e-07	4.10098e-06
Baiap2l1	chr5	1.25268	0.325019	3.3724e-06	4.16486e-05
B4galt5	chr2	1.25299	0.325375	1.66321e-05	0.000180073
C1qb	chr4	1.25307	0.325464	0.000103332	0.000935531
Polr1c	chr17	1.25361	0.326094	1.22811e-05	0.000136625
Sun2	chr15	1.25371	0.326199	3.61885e-06	4.44347e-05
Dhx8	chr11	1.25399	0.326529	5.19801e-06	6.21323e-05
Unc50	chr1	1.25402	0.326565	6.27924e-05	0.000593011
Ctsl	chr13	1.25404	0.326584	1.53154e-08	2.80025e-07
Herpud1	chr8	1.25416	0.326722	8.62634e-07	1.18039e-05
Wdr36	chr18	1.2542	0.326768	1.55958e-06	2.03999e-05
Nup188	chr2	1.25437	0.326961	2.2086e-06	2.80594e-05
Zdhhc18	chr4	1.25443	0.327028	8.27841e-06	9.52139e-05
Dync1h1	chr12	1.255	0.327691	2.67059e-08	4.72442e-07
Gsta3	chr1	1.25518	0.327897	6.63647e-08	1.10482e-06
Tars	chr15	1.2555	0.328264	7.3704e-08	1.22093e-06
Yipf3	chr17	1.25577	0.328567	8.44905e-06	9.68912e-05
Carm1	chr9	1.2558	0.328607	3.54649e-06	4.37065e-05
Npm1	chr11	1.25591	0.328735	1.36926e-08	2.52223e-07
Eif2b3	chr4	1.25637	0.329261	0.000110051	0.000986464
Nop14	chr5	1.25664	0.32957	1.07268e-06	1.44503e-05
Pofut2	chr10	1.25777	0.330872	2.17131e-06	2.76156e-05
Hax1	chr3	1.25797	0.331092	2.60611e-07	3.91836e-06
Neo1	chr9	1.25811	0.331263	1.01222e-07	1.63631e-06
Cyth2	chr7	1.25868	0.331907	1.71603e-06	2.22354e-05
Nif3l1	chr1	1.25869	0.331922	5.95933e-05	0.000565304
6720401G13Rik	chrX	1.25929	0.332607	5.66977e-05	0.000540461
Crls1	chr2	1.25961	0.332982	2.01503e-05	0.000214303
Zfyve16	chr13	1.25977	0.333156	5.05491e-05	0.000487579
Bccip	chr7	1.26032	0.333795	3.02114e-06	3.7573e-05
Tgif1	chr17	1.26098	0.334547	2.23886e-07	3.4166e-06
Arfip2	chr7	1.26109	0.334673	6.75385e-05	0.000634002
Atp6v1a	chr16	1.26148	0.335121	7.27306e-08	1.20566e-06
Klhdc3	chr17	1.26174	0.335416	7.72415e-07	1.06252e-05
Cdk5rap3	chr11	1.26243	0.3362	1.1194e-05	0.000125364
Zfp687	chr3	1.2637	0.337655	2.09144e-05	0.000221324
Cdk5rap2	chr4	1.26373	0.337692	3.10471e-05	0.000315041
Srpk2	chr5	1.26417	0.338187	8.59775e-06	9.84039e-05
Smyd5	chr6	1.26426	0.338295	1.51834e-06	1.99272e-05
Crat	chr2	1.26478	0.338889	3.84123e-05	0.000381519
Pomgnt1	chr4	1.26497	0.339104	9.72251e-06	0.000110148
Ddx56	chr11	1.26521	0.33938	7.17735e-07	9.92549e-06
Arl14ep	chr2	1.26559	0.339807	1.57066e-05	0.000170841
Rabggtb	chr3	1.26563	0.339853	5.24384e-07	7.46754e-06
Heatr1	chr13	1.2659	0.340165	3.29353e-07	4.87375e-06
Psat1	chr19	1.26675	0.341135	1.96804e-08	3.53764e-07
Rpl10a	chr17	1.26675	0.341135	7.88184e-09	1.50694e-07
Fastkd5	chr2	1.26775	0.342275	2.27348e-05	0.000238756
Rpl41	chr10	1.26906	0.343764	8.18411e-05	0.000753478
Mtfr1l	chr4	1.26924	0.34396	3.2886e-06	4.0764e-05
Plaa	chr4	1.26941	0.344161	4.29253e-08	7.34966e-07
Vrk3	chr7	1.26957	0.344338	7.61367e-06	8.79135e-05
Leprotl1	chr8	1.26994	0.344763	1.72303e-05	0.000186119
Tmem147	chr7	1.27005	0.34488	1.65776e-05	0.000179565
Tollip	chr7	1.27005	0.344889	3.38116e-07	4.98143e-06
Ndel1	chr11	1.2702	0.345061	1.24017e-06	1.65074e-05
Scfd1	chr12	1.27062	0.345527	1.56173e-06	2.04166e-05
Inadl	chr4	1.27092	0.345872	3.06876e-05	0.000311813
Guk1	chr11	1.27117	0.34616	1.76202e-05	0.000189718
Hspa9	chr18	1.27176	0.346828	1.91845e-09	3.9901e-08
Procr	chr2	1.2722	0.347329	2.33062e-06	2.94818e-05
Zwint	chr10	1.2728	0.348006	4.64689e-08	7.92168e-07
Ibtk	chr9	1.27302	0.34825	1.44891e-07	2.28395e-06
Ttc3	chr16	1.27314	0.348393	1.16914e-07	1.86553e-06
Elp5	chr11	1.27318	0.348436	4.56088e-07	6.59106e-06
Nubp1	chr16	1.27463	0.350076	2.72452e-06	3.41147e-05
Als2cl	chr9	1.27467	0.350128	2.82888e-07	4.22952e-06
Mfsd11	chr11	1.27475	0.350212	8.90891e-06	0.000101766
Sephs2	chr7	1.27477	0.350233	4.43509e-08	7.57716e-07
Wbscr22	chr5	1.27522	0.350749	5.74711e-06	6.80365e-05
Zadh2	chr18	1.27534	0.350877	1.50113e-07	2.35993e-06
Ebna1bp2	chr4	1.27545	0.351005	2.16727e-07	3.31598e-06
Rpl39	chrX	1.27567	0.35125	8.18793e-05	0.000753534
Rnh1	chr7	1.27574	0.351336	2.38916e-08	4.25223e-07
Agap1	chr1	1.27631	0.351984	4.72722e-07	6.81045e-06
Galm	chr17	1.27682	0.352553	1.31085e-05	0.000144594
Slc35e1	chr8	1.27739	0.353202	6.00625e-08	1.0085e-06
Gmppa	chr1	1.27743	0.35324	2.23991e-05	0.000235548
Ndufs3	chr2	1.27799	0.353872	1.18881e-06	1.58778e-05
Yipf2	chr9	1.27893	0.354938	1.74478e-05	0.000188208
Pex5	chr6	1.27898	0.35499	3.75233e-06	4.58575e-05
Bap1	chr14	1.27905	0.355078	1.11508e-07	1.78535e-06
9030624J02Rik	chr7	1.27949	0.355574	5.99551e-08	1.00742e-06
Alkbh5	chr11	1.28021	0.356376	1.2989e-07	2.05857e-06
6820431F20Rik	chr8	1.28022	0.356391	9.89899e-05	0.000900397
Slc39a7	chr17	1.28045	0.35665	1.23433e-08	2.29806e-07
Gde1	chr7	1.281	0.357268	1.19989e-05	0.000133739
Itpripl2	chr7	1.28121	0.357512	3.19332e-08	5.58592e-07
Mif	chr10	1.28137	0.357682	0.000106368	0.000958213
Vps13c	chr9	1.28244	0.35889	1.53218e-06	2.00751e-05
Rpl37	chr15	1.28278	0.359278	4.83164e-09	9.46145e-08
Ezr	chr17	1.28338	0.359943	2.3265e-08	4.15067e-07
Josd1	chr15	1.28363	0.360225	2.48538e-07	3.75853e-06
Lamtor3	chr3	1.284	0.36064	2.58277e-06	3.24438e-05
Hspa5	chr2	1.28412	0.360782	4.18145e-10	9.4425e-09
Noc2l	chr4	1.28416	0.36082	2.771e-08	4.89467e-07
Wipi2	chr5	1.28471	0.361438	1.20896e-08	2.25441e-07
Snx2	chr18	1.28527	0.362072	2.99485e-08	5.25444e-07
Snapc1	chr12	1.28531	0.362121	0.000103379	0.000935598
Echs1	chr7	1.28547	0.362299	8.79533e-08	1.43866e-06
Tomm20	chr8	1.28584	0.362714	5.76333e-05	0.000548265
Zfp330	chr8	1.28646	0.363405	9.07097e-07	1.23618e-05
Ccnk	chr12	1.28657	0.363526	1.00226e-06	1.35641e-05
Itpr2	chr6	1.28665	0.363617	2.50849e-07	3.78616e-06
Fastk	chr5	1.28742	0.364486	1.42986e-06	1.88186e-05
Ankhd1	chr18	1.28784	0.364956	2.83302e-08	4.98544e-07
Pnrc1	chr4	1.28796	0.365082	6.0108e-08	1.00854e-06
Hip1r	chr5	1.28924	0.366525	2.06046e-06	2.63775e-05
Imp3	chr9	1.28925	0.366536	8.12966e-06	9.3549e-05
Necap2	chr4	1.2893	0.366588	1.35482e-05	0.000148815
Stam2	chr2	1.28956	0.366878	8.72934e-08	1.42888e-06
Eif3c	chr7	1.2898	0.367142	4.12842e-10	9.33439e-09
Las1l	chrX	1.29048	0.367904	3.21605e-08	5.61856e-07
Arap1	chr7	1.29054	0.367971	2.25649e-07	3.43456e-06
Usp28	chr9	1.29054	0.367976	8.62743e-05	0.000792115
Mcrs1	chr15	1.29074	0.368197	7.65115e-06	8.83028e-05
Mapk6	chr9	1.29078	0.368246	2.612e-09	5.32394e-08
Kirrel	chr3	1.29137	0.3689	1.45265e-05	0.000158815
Kdelr2	chr5	1.29188	0.36947	2.26061e-08	4.03878e-07
Kdm3a	chr6	1.2919	0.369498	9.00609e-08	1.46905e-06
Eif2d	chr1	1.29209	0.369701	4.9677e-08	8.41959e-07
Smim14	chr5	1.29209	0.369707	4.64485e-07	6.70414e-06
BC027231	chr16	1.29239	0.370044	6.6077e-05	0.000621776
Rhbdd1	chr1	1.29249	0.370154	2.62137e-08	4.64085e-07
Fam102b	chr3	1.29283	0.370528	8.45699e-07	1.1579e-05
Wwp2	chr8	1.29292	0.370631	5.19148e-07	7.39747e-06
Ppap2c	chr10	1.2931	0.370835	1.19927e-08	2.23813e-07
Rps6ka4	chr19	1.29344	0.371209	6.39311e-07	8.96796e-06
Smcr8	chr11	1.29389	0.371717	1.07213e-08	2.01368e-07
Taldo1	chr7	1.29408	0.371922	4.82795e-10	1.07881e-08
Adi1	chr12	1.29441	0.372296	8.58577e-08	1.40735e-06
Lztr1	chr16	1.29464	0.372546	5.03935e-08	8.52869e-07
Maged2	chrX	1.29483	0.372763	1.44498e-07	2.27929e-06
Mogs	chr6	1.29587	0.373919	2.32619e-06	2.94416e-05
Iars	chr13	1.2959	0.373955	5.13134e-10	1.14333e-08
Aars	chr8	1.29628	0.374373	2.85336e-10	6.54429e-09
Pnpla7	chr2	1.29641	0.374518	1.91425e-05	0.000204168
Ric8	chr7	1.29664	0.374775	1.26825e-07	2.01408e-06
Rps27a	chr11	1.29678	0.374935	1.89823e-05	0.000202982
Nagpa	chr16	1.29727	0.375479	1.03375e-05	0.000116328
Rpl13a	chr7	1.2974	0.375625	1.27653e-10	3.0943e-09
Ddx54	chr5	1.29797	0.37626	0.000102794	0.00093138
Yipf5	chr18	1.29802	0.376316	8.49101e-05	0.000780201
Rcl1	chr19	1.29808	0.376381	3.61163e-08	6.23851e-07
Dgkd	chr1	1.29818	0.376491	5.47518e-09	1.06682e-07
Dennd4c	chr4	1.29843	0.376768	1.4312e-07	2.26061e-06
Mmp12	chr9	1.29858	0.376938	3.05399e-09	6.14996e-08
Uqcrq	chr11	1.29859	0.376952	7.65604e-05	0.000709319
Secisbp2	chr13	1.29881	0.377194	4.45158e-05	0.000435133
Rptor	chr11	1.29937	0.377814	2.01119e-07	3.09536e-06
Irak1	chrX	1.29957	0.37803	1.13013e-08	2.11415e-07
Slc35b1	chr11	1.3001	0.378622	2.67385e-07	4.01505e-06
Micall1	chr15	1.30056	0.379135	1.10122e-07	1.76557e-06
1810013L24Rik	chr16	1.30126	0.379908	6.85449e-05	0.000641394
Nprl3	chr11	1.30198	0.380712	2.52356e-05	0.0002622
Vps26a	chr10	1.30229	0.381046	3.10554e-09	6.2484e-08
Rgp1	chr4	1.30395	0.382893	5.76879e-08	9.70714e-07
Pbdc1	chrX	1.304	0.382947	5.27921e-07	7.5131e-06
Spg11	chr2	1.30536	0.384445	6.14027e-08	1.02806e-06
Serpine2	chr1	1.30543	0.384527	4.17921e-08	7.17135e-07
Hectd3	chr4	1.30585	0.384993	3.81794e-05	0.000379367
Zfp259	chr9	1.30602	0.385173	4.81144e-09	9.42979e-08
Snhg1	chr19	1.30607	0.385227	1.23508e-06	1.64491e-05
Zfp639	chr3	1.3061	0.38527	5.53838e-06	6.57314e-05
Aldoa	chr7	1.30617	0.385345	3.83582e-11	9.93499e-10
Uckl1	chr2	1.30683	0.38607	5.11157e-06	6.11927e-05
Atp6v1c1	chr15	1.30688	0.386126	1.23615e-09	2.63589e-08
Acp6	chr3	1.307	0.386256	2.22029e-06	2.81774e-05
Sec61b	chr4	1.30769	0.387023	1.59667e-07	2.4984e-06
Gm9846	chr3	1.30815	0.387526	1.27904e-05	0.000141418
Gm12191	chr15	1.30818	0.387559	2.00215e-10	4.72136e-09
Rbm19	chr5	1.30853	0.387943	2.57507e-07	3.88165e-06
Atf6b	chr17	1.30889	0.388346	9.43733e-07	1.28238e-05
Zfand5	chr19	1.30914	0.388621	2.97022e-05	0.000302836
Rab43	chr6	1.30936	0.388857	3.02419e-09	6.09518e-08
Heatr5a	chr12	1.30941	0.388912	2.81659e-08	4.96025e-07
Wdr81	chr11	1.30943	0.388935	1.01004e-07	1.63392e-06
BC056474	chr8	1.30965	0.389177	3.66089e-05	0.000364999
Snd1	chr6	1.30974	0.389284	4.39905e-10	9.86187e-09
Psenen	chr7	1.3098	0.389346	4.54572e-07	6.57726e-06
Stx4a	chr7	1.3099	0.389459	5.59413e-07	7.92305e-06
Mrpl17	chr7	1.30991	0.389471	2.75278e-07	4.12038e-06
Spg21	chr9	1.31074	0.390385	4.56706e-09	8.98086e-08
Col4a3bp	chr13	1.31077	0.39041	2.2276e-07	3.40162e-06
Krtcap2	chr3	1.31119	0.390878	1.50438e-07	2.36344e-06
Tubgcp2	chr7	1.3112	0.390887	7.40503e-08	1.2258e-06
Epb4.1l1	chr2	1.31149	0.391208	9.18397e-07	1.25013e-05
1810011O10Rik	chr8	1.31169	0.391422	1.12086e-07	1.79215e-06
Prr13	chr15	1.31319	0.393077	2.53566e-09	5.17283e-08
Cdc16	chr8	1.31331	0.393206	1.31147e-08	2.42627e-07
Atp6v0d1	chr8	1.31419	0.394174	2.08671e-09	4.31326e-08
Cacfd1	chr2	1.31446	0.394469	4.95083e-05	0.000478941
Dlat	chr9	1.31476	0.3948	2.80626e-08	4.94577e-07
Ubxn7	chr16	1.31513	0.395203	9.38569e-05	0.000857034
Tcof1	chr18	1.31526	0.395352	6.48639e-05	0.000611097
Cad	chr5	1.31541	0.395511	2.14523e-09	4.43033e-08
Pdxdc1	chr16	1.31551	0.395621	2.38392e-10	5.53258e-09
Nktr	chr9	1.31562	0.395737	1.33698e-09	2.84123e-08
Hmgxb3	chr18	1.31656	0.396769	3.15992e-08	5.53164e-07
Akap12	chr10	1.31699	0.39724	0.00010488	0.000947055
Sec24d	chr3	1.317	0.39725	3.2089e-09	6.45082e-08
Rps21	chr2	1.31725	0.397534	1.34173e-05	0.000147601
Yif1a	chr19	1.31737	0.397663	2.11366e-06	2.69848e-05
Dvl1	chr4	1.31757	0.397882	3.97316e-05	0.000392957
Snx30	chr4	1.31759	0.397899	3.23531e-08	5.64674e-07
Golim4	chr3	1.31893	0.399365	1.03183e-08	1.94265e-07
Rxrb	chr17	1.31896	0.399395	2.24689e-07	3.42454e-06
Wdr75	chr1	1.31947	0.399954	5.80781e-09	1.12788e-07
Nbr1	chr11	1.32	0.400543	1.5034e-10	3.60692e-09
Zfp746	chr6	1.32005	0.400593	1.42822e-06	1.88076e-05
Vac14	chr8	1.32036	0.400933	1.05961e-08	1.99176e-07
Tmem167b	chr3	1.32052	0.401102	1.42451e-07	2.25155e-06
Spata2	chr2	1.32059	0.401178	9.25363e-07	1.25888e-05
Tsta3	chr15	1.32096	0.40159	1.64343e-08	2.99084e-07
Lrrc58	chr16	1.3213	0.40196	1.76011e-05	0.0001896
Mtm1	chrX	1.32198	0.402704	2.9257e-05	0.000298556
Tnc	chr4	1.32271	0.403499	2.02954e-10	4.77765e-09
Prdx5	chr19	1.32337	0.404214	7.40801e-06	8.57077e-05
Psd4	chr2	1.32373	0.404612	3.24992e-05	0.000327841
Ddx50	chr10	1.32475	0.40572	1.81765e-09	3.79731e-08
Pdia4	chr6	1.32487	0.405848	3.31799e-11	8.63193e-10
Trabd	chr15	1.32606	0.407148	4.75889e-05	0.000463048
Eef1b2	chr1	1.32618	0.407273	3.87201e-12	1.11773e-10
Zfp598	chr17	1.32655	0.407683	2.62604e-05	0.000270807
Trmt1	chr8	1.32692	0.408083	8.10359e-09	1.54681e-07
Smurf1	chr5	1.32763	0.40885	2.43129e-10	5.63693e-09
Got1	chr19	1.32828	0.409554	4.36982e-10	9.82057e-09
Cxcl16	chr11	1.32912	0.410475	1.55446e-10	3.7218e-09
Lpin2	chr17	1.32916	0.410512	1.51533e-11	4.10155e-10
Ppif	chr14	1.3292	0.410557	2.64001e-07	3.96679e-06
Mgat4b	chr11	1.32943	0.410811	1.26898e-10	3.07919e-09
Ero1l	chr14	1.32966	0.41106	2.62577e-09	5.34736e-08
Galnt3	chr2	1.32969	0.411092	2.87827e-05	0.000294614
Kat8	chr7	1.32997	0.411389	1.40541e-05	0.000154011
Msr1	chr8	1.33032	0.411769	5.92097e-05	0.000561893
Rad23a	chr8	1.33035	0.411803	1.55132e-08	2.83422e-07
Tex10	chr4	1.33095	0.412458	1.67747e-08	3.04569e-07
Srp54b	chr12	1.33145	0.412997	3.98013e-09	7.88573e-08
Mon2	chr10	1.33153	0.413088	3.12705e-10	7.165e-09
Tpt1	chr14	1.33165	0.413218	1.85626e-06	2.39333e-05
Ubxn6	chr17	1.33199	0.413586	3.72441e-07	5.44944e-06
Rps18	chr17	1.33203	0.413622	1.96665e-12	5.89492e-11
Copb2	chr9	1.33251	0.414144	6.3024e-12	1.78416e-10
Rps14	chr18	1.33278	0.414439	2.49257e-06	3.14117e-05
Pdhb	chr14	1.3331	0.414782	3.23163e-10	7.38298e-09
Akt1s1	chr7	1.33344	0.415157	6.87282e-08	1.14146e-06
Lmbrd1	chr1	1.33353	0.415254	1.78943e-08	3.23394e-07
Selk	chr14	1.33381	0.415557	1.03276e-08	1.94285e-07
Atp6v1d	chr12	1.3352	0.417055	5.75128e-10	1.2694e-08
Gnpnat1	chr14	1.33596	0.417881	7.67054e-10	1.67878e-08
Prmt7	chr8	1.3361	0.418031	3.70384e-07	5.42274e-06
Rrp12	chr19	1.33787	0.419933	6.42414e-07	9.00609e-06
Ndor1	chr2	1.33821	0.420306	4.00318e-08	6.88265e-07
Tarbp2	chr15	1.33869	0.420826	3.15133e-05	0.000318805
Dimt1	chr13	1.33914	0.421312	3.50515e-05	0.000351114
Pold1	chr7	1.33939	0.421574	6.61603e-05	0.00062231
Cnppd1	chr1	1.34059	0.422867	5.2615e-10	1.169e-08
Rab11fip1	chr8	1.34108	0.423395	1.91451e-05	0.000204168
Hyou1	chr9	1.34143	0.423773	4.75046e-11	1.21961e-09
Optn	chr2	1.34232	0.424728	3.9517e-09	7.84318e-08
Bag5	chr12	1.34296	0.425419	3.63196e-05	0.000362469
Tbc1d15	chr10	1.34534	0.427973	5.90592e-11	1.49659e-09
Ppan	chr9	1.34549	0.428126	3.06631e-05	0.000311813
Rnf115	chr3	1.34555	0.428192	2.16896e-09	4.47145e-08
C1qc	chr4	1.34583	0.428499	8.97341e-05	0.000821628
Larp1b	chr3	1.34589	0.428555	1.65059e-09	3.46684e-08
Rars	chr11	1.34611	0.428801	6.46372e-13	2.05298e-11
Pdcd2	chr17	1.34629	0.428989	8.05178e-05	0.000742462
Atp6v0b	chr4	1.34632	0.429019	2.73315e-06	3.42045e-05
Mybbp1a	chr11	1.34641	0.429122	6.17617e-13	1.96965e-11
Zfp617	chr8	1.34654	0.429254	2.61258e-05	0.00026956
Atad3a	chr4	1.34654	0.429257	1.96718e-09	4.08059e-08
Ing5	chr1	1.34672	0.429445	5.43497e-07	7.71628e-06
Psmb5	chr14	1.34723	0.429996	3.54438e-11	9.20046e-10
Dtx4	chr19	1.34752	0.430309	2.81655e-09	5.69628e-08
Lars	chr18	1.34797	0.430788	7.4003e-12	2.07492e-10
Nfxl1	chr5	1.34832	0.431159	2.79475e-08	4.93291e-07
Copb1	chr7	1.34849	0.431349	5.31331e-12	1.51513e-10
Diexf	chr1	1.34849	0.43135	8.20264e-05	0.000754591
Ilf3	chr9	1.34854	0.431402	6.09827e-11	1.53868e-09
Stx5a	chr19	1.34862	0.43148	1.01301e-09	2.18244e-08
Stam	chr2	1.35009	0.433057	1.64145e-08	2.98956e-07
Uhrf1bp1	chr17	1.35042	0.433406	1.39963e-08	2.56508e-07
Lemd2	chr17	1.35057	0.433563	1.85494e-07	2.87945e-06
Pgm2	chr4	1.35062	0.433624	2.16571e-12	6.45035e-11
Ubxn4	chr1	1.35155	0.434614	7.43772e-12	2.08043e-10
Pi4k2a	chr19	1.35368	0.436891	1.95597e-09	4.06092e-08
Gorasp1	chr9	1.35421	0.437447	7.50734e-05	0.000697471
Atp6v1f	chr6	1.35461	0.437882	3.89266e-06	4.74981e-05
Riok3	chr18	1.35527	0.438578	3.90765e-12	1.12663e-10
Abca5	chr11	1.35535	0.43867	7.94503e-08	1.30872e-06
Lepre1	chr4	1.3565	0.43989	3.61952e-09	7.19606e-08
Pla2g12a	chr3	1.35701	0.440428	4.25549e-05	0.000418059
Eif1	chr11	1.35729	0.440734	1.249e-13	4.2591e-12
Trmt61a	chr12	1.35765	0.441109	0.000107234	0.000965272
Cebpg	chr7	1.35767	0.441131	2.22377e-11	5.9233e-10
Srfbp1	chr18	1.35785	0.441323	3.57174e-07	5.2326e-06
Cope	chr8	1.35812	0.441609	5.01018e-06	6.01016e-05
R3hdm2	chr10	1.35847	0.441984	3.34168e-06	4.13093e-05
Cdt1	chr8	1.359	0.442545	4.36951e-05	0.000428182
Rpl38	chr11	1.35922	0.44278	1.73861e-12	5.24492e-11
Sirt2	chr7	1.3597	0.443287	8.6134e-10	1.87116e-08
Polr2f	chr15	1.35972	0.443315	2.06568e-05	0.000219092
Rps5	chr7	1.36025	0.443875	5.30687e-14	1.8876e-12
Pkd1	chr17	1.36096	0.444624	1.34778e-08	2.48716e-07
Htt	chr5	1.36153	0.445232	2.21001e-06	2.80621e-05
Nbas	chr12	1.3619	0.44562	9.14861e-09	1.73779e-07
Sec24a	chr11	1.3621	0.445836	5.46271e-06	6.48662e-05
Ddx51	chr5	1.36254	0.446303	5.03304e-07	7.21116e-06
Fnip1	chr11	1.36335	0.447157	2.37639e-09	4.86486e-08
Nars	chr18	1.36471	0.44859	3.08642e-14	1.12513e-12
Src	chr2	1.36476	0.448652	7.42117e-12	2.07828e-10
Strbp	chr2	1.36505	0.448952	1.92665e-11	5.17897e-10
Vill	chr9	1.36536	0.449281	3.70049e-08	6.38259e-07
Emr1	chr17	1.36551	0.449435	9.89023e-06	0.000111886
Vps8	chr16	1.36571	0.449646	1.68293e-06	2.18427e-05
Gps2	chr11	1.36606	0.450016	1.09866e-06	1.47749e-05
Arl1	chr10	1.36622	0.450188	1.90804e-10	4.51306e-09
Trim39	chr17	1.36668	0.450678	3.88332e-05	0.000385209
Rae1	chr2	1.36747	0.451505	1.80988e-10	4.28955e-09
Csgalnact2	chr6	1.36757	0.451619	3.74678e-05	0.000373244
Copa	chr1	1.36782	0.451881	2.35367e-14	8.74328e-13
Brpf3	chr17	1.36818	0.452257	5.74129e-08	9.6678e-07
Dhx37	chr5	1.36881	0.452921	1.89431e-05	0.000202659
Xpot	chr10	1.36991	0.454082	5.10925e-13	1.64281e-11
Atp6v0c-ps2	chr17	1.37013	0.454315	4.86916e-07	7.00203e-06
Fam126a	chr5	1.37073	0.454949	4.58699e-09	9.01249e-08
Nkain1	chr4	1.37156	0.455813	1.16111e-09	2.48779e-08
Snx5	chr2	1.3718	0.456067	1.4877e-13	5.03199e-12
Nr1d2	chr14	1.37239	0.456691	2.38493e-06	3.012e-05
Plekhm1	chr11	1.37293	0.457257	1.39593e-05	0.000153186
Jdp2	chr12	1.3738	0.458176	1.69686e-05	0.000183461
Lgals3	chr14	1.37384	0.458218	1.13243e-14	4.35149e-13
Tsc1	chr2	1.37389	0.458262	7.31289e-09	1.40388e-07
Ctsa	chr2	1.37509	0.459528	2.91989e-14	1.06941e-12
Timm13	chr10	1.37575	0.460222	5.03202e-06	6.03019e-05
Tnfrsf23	chr7	1.37634	0.460833	4.18554e-14	1.50937e-12
Impdh1	chr6	1.37677	0.461293	7.62358e-09	1.46233e-07
Cstb	chr10	1.37683	0.461349	1.55431e-14	5.90488e-13
Cars	chr7	1.37712	0.461659	2.83107e-14	1.04176e-12
Rhpn2	chr7	1.3779	0.46247	6.76528e-11	1.69966e-09
Tep1	chr14	1.37791	0.462477	1.35151e-09	2.8695e-08
Itgb2	chr10	1.3781	0.462683	2.0577e-06	2.63566e-05
Ppp2r5b	chr19	1.37945	0.464089	5.65642e-08	9.53174e-07
Gas5	chr1	1.3796	0.464249	1.1648e-10	2.83815e-09
Atp2b1	chr10	1.37981	0.464469	1.85206e-11	4.9842e-10
Fau	chr19	1.38066	0.46536	1.93994e-07	2.99948e-06
Abcb6	chr1	1.38155	0.466286	3.3676e-08	5.85149e-07
Nfkb2	chr19	1.38161	0.466352	9.98236e-07	1.35174e-05
Ash2l	chr8	1.38284	0.467631	2.01682e-11	5.39661e-10
Rab3gap2	chr1	1.38335	0.468167	2.66793e-11	7.03446e-10
Plekho1	chr3	1.38418	0.469028	9.69542e-08	1.57383e-06
Tmem37	chr1	1.38542	0.470324	6.46541e-08	1.07874e-06
Clec7a	chr6	1.38695	0.471911	4.55998e-07	6.59106e-06
Snn	chr16	1.38745	0.472435	2.52101e-05	0.000262051
Dgat1	chr15	1.38792	0.472929	8.72874e-05	0.000800476
Ttc37	chr13	1.38808	0.473094	7.59184e-10	1.66311e-08
Sphk2	chr7	1.38903	0.474077	1.27411e-05	0.000141006
Pkn1	chr8	1.38932	0.474382	1.28313e-08	2.37948e-07
Vps11	chr9	1.39035	0.475452	4.48204e-11	1.15323e-09
Adpgk	chr9	1.39101	0.476134	1.70553e-09	3.57903e-08
Dhps	chr8	1.39132	0.47645	2.59315e-07	3.90639e-06
Ust	chr10	1.39141	0.47655	4.04661e-08	6.94891e-07
Nacc2	chr2	1.39146	0.476595	2.4986e-08	4.44027e-07
Tars2	chr3	1.39162	0.476761	3.44551e-10	7.84104e-09
Csn3	chr5	1.39175	0.476903	1.08257e-11	2.97833e-10
Mfsd5	chr15	1.39234	0.477517	1.13189e-08	2.11576e-07
Klc2	chr19	1.39287	0.478058	3.47837e-07	5.10218e-06
Pdlim7	chr13	1.39399	0.479219	1.92515e-07	2.97859e-06
Esd	chr14	1.39422	0.479455	1.11022e-16	4.98537e-15
Slc7a1	chr5	1.39437	0.479615	1.41883e-06	1.86944e-05
Mfhas1	chr8	1.39458	0.479833	2.70733e-10	6.23377e-09
Zfp142	chr1	1.39459	0.479838	1.9633e-05	0.000209086
Atp6v0a1	chr11	1.39461	0.479858	1.07258e-10	2.63534e-09
Gdpd1	chr11	1.39495	0.480214	2.5812e-08	4.57665e-07
Bri3bp	chr5	1.39515	0.480417	5.17782e-11	1.32498e-09
Capg	chr6	1.39695	0.482277	1.82732e-09	3.8107e-08
Tom1	chr8	1.39711	0.482449	1.23698e-09	2.63589e-08
Txnrd1	chr10	1.39828	0.48365	1.11022e-16	4.98537e-15
Rps6kc1	chr1	1.39844	0.483816	1.218e-05	0.000135693
Rps20	chr4	1.40012	0.485554	2.22045e-16	9.74668e-15
Golga4	chr9	1.40082	0.486272	1.18497e-07	1.88822e-06
Pi4ka	chr16	1.40166	0.487132	9.8499e-13	3.04192e-11
Nrp2	chr1	1.40187	0.487351	1.97398e-13	6.61e-12
G6pc3	chr11	1.40208	0.487565	4.39703e-05	0.000430699
Golga3	chr5	1.40215	0.487638	1.9249e-12	5.77718e-11
Gm3776	chr9	1.40236	0.487861	1.11022e-15	4.63879e-14
Hgs	chr11	1.40251	0.488016	9.57567e-13	2.96113e-11
Avpi1	chr19	1.40262	0.488129	1.1478e-05	0.000128422
Blcap	chr2	1.40444	0.489998	2.91422e-12	8.58159e-11
Man2c1	chr9	1.40483	0.490398	1.22157e-05	0.000136027
Map2k2	chr10	1.40503	0.490598	3.11734e-07	4.63351e-06
Sft2d1	chr17	1.4067	0.492316	2.01664e-05	0.000214376
Sec31a	chr5	1.40725	0.492881	9.99201e-16	4.19736e-14
Tbc1d23	chr16	1.40815	0.493802	7.73284e-09	1.48086e-07
Tmem256	chr11	1.40826	0.493915	2.58958e-05	0.000267872
Wdr73	chr7	1.40901	0.494682	6.65469e-10	1.46328e-08
Lyz2	chr10	1.40924	0.494922	3.04995e-08	5.34712e-07
Gtf2h1	chr7	1.41093	0.496643	1.77636e-15	7.27934e-14
Rpl18a	chr8	1.41094	0.496657	0	0
Grb10	chr11	1.4112	0.49692	5.42813e-07	7.71123e-06
Zdhhc8	chr16	1.412	0.497738	4.18541e-05	0.000412037
Ubb	chr11	1.4129	0.498655	0	0
D630045J12Rik	chr6	1.41353	0.4993	5.54921e-05	0.000530696
Gga2	chr7	1.41379	0.499567	1.41787e-12	4.3162e-11
Limk1	chr5	1.41391	0.499689	0.000105216	0.000949657
Gcat	chr15	1.41468	0.500481	4.02133e-05	0.000397386
Htra2	chr6	1.41494	0.50074	1.49256e-09	3.1604e-08
Itgam	chr7	1.41506	0.500868	0.00011151	0.00099801
Stub1	chr17	1.41516	0.500964	1.3245e-13	4.50598e-12
Wdr7	chr18	1.41556	0.501378	1.60074e-10	3.80926e-09
Flrt3	chr2	1.41564	0.50145	1.7075e-05	0.000184527
Wdr12	chr1	1.41593	0.501747	3.79408e-12	1.09794e-10
Slc7a5	chr8	1.41656	0.502387	4.37978e-07	6.35285e-06
Gbe1	chr16	1.41675	0.502581	1.9984e-15	8.14653e-14
Vegfa	chr17	1.41789	0.503747	4.48974e-13	1.45158e-11
Pir	chrX	1.41832	0.504178	1.28782e-09	2.74173e-08
Ifrd2	chr9	1.41916	0.505042	2.18265e-10	5.07553e-09
Tagap1	chr17	1.41952	0.505407	2.49112e-11	6.5905e-10
Usp36	chr11	1.41956	0.505444	2.15509e-10	5.02141e-09
Tmem87b	chr2	1.42018	0.50607	1.08645e-08	2.03895e-07
Pqlc2	chr4	1.42033	0.506223	3.99422e-05	0.000394873
Tango6	chr8	1.42066	0.506561	6.90434e-05	0.000645576
Slc11a2	chr15	1.42068	0.506578	2.48501e-12	7.37325e-11
Lpin3	chr2	1.42123	0.507143	5.71617e-10	1.26403e-08
Ascc2	chr11	1.42204	0.507959	2.12164e-13	7.07413e-12
Plin3	chr17	1.42243	0.508353	1.09912e-14	4.24438e-13
Cdr2	chr7	1.42252	0.508446	4.32515e-06	5.23125e-05
Pus3	chr9	1.42292	0.508857	4.94737e-05	0.000478929
Stab1	chr14	1.42294	0.508877	1.64498e-05	0.000178264
Eif4ebp1	chr8	1.42304	0.508973	3.33067e-16	1.43777e-14
Lox	chr18	1.4235	0.509438	6.25827e-05	0.000591746
Tmem55b	chr14	1.42363	0.50957	3.1677e-10	7.25107e-09
Acaca	chr11	1.42516	0.511121	4.13003e-14	1.49165e-12
Creld2	chr15	1.42518	0.511148	1.1799e-10	2.87196e-09
Pvr	chr7	1.42614	0.512117	4.25215e-14	1.53104e-12
Rpain	chr11	1.42694	0.512922	7.63098e-05	0.000708117
Lonp1	chr17	1.42762	0.513614	0	0
Cpe	chr8	1.42778	0.513774	1.11022e-16	4.98537e-15
Coasy	chr11	1.42804	0.514035	2.03691e-10	4.78889e-09
Nat9	chr11	1.42836	0.514356	5.09384e-05	0.000490549
Psmd11	chr11	1.42866	0.514662	1.11022e-16	4.98537e-15
Rabggta	chr14	1.4294	0.515413	3.27954e-05	0.000330634
Polr2i	chr7	1.42963	0.515643	0.000100254	0.000910127
Dtx3	chr10	1.42993	0.515945	3.59952e-05	0.000359492
Atp6v1g1	chr4	1.43015	0.516166	2.55868e-08	4.54015e-07
Utp14a	chrX	1.43059	0.516606	3.60456e-12	1.04827e-10
Pxdn	chr12	1.43202	0.518054	2.65343e-14	9.82567e-13
Ccl2	chr11	1.43284	0.518882	0	0
Nfkbib	chr7	1.43288	0.518915	6.74614e-06	7.87105e-05
Dym	chr18	1.43323	0.519265	1.05004e-06	1.41616e-05
Top1mt	chr15	1.43335	0.519396	2.76871e-08	4.89431e-07
Atg13	chr2	1.4335	0.519544	5.12479e-13	1.64555e-11
Acaa1a	chr9	1.43411	0.520151	7.84313e-11	1.95995e-09
Sec23a	chr12	1.43452	0.520566	1.77636e-15	7.27934e-14
Eif2ak3	chr6	1.43473	0.520778	2.19635e-12	6.53332e-11
Spata5	chr3	1.43589	0.521947	4.39978e-10	9.86187e-09
Pwp2	chr10	1.43795	0.52401	2.75335e-14	1.01476e-12
Snhg6	chr1	1.43837	0.524437	6.84862e-07	9.51581e-06
Eprs	chr1	1.43849	0.524552	0	0
Sh3bp2	chr5	1.43852	0.524586	5.85232e-12	1.66075e-10
Intu	chr3	1.43954	0.525606	0.000103986	0.000940004
Maff	chr15	1.44007	0.526144	8.9484e-14	3.09366e-12
Mnt	chr11	1.44066	0.526732	1.80251e-06	2.33044e-05
Ier3	chr17	1.44088	0.526949	1.25585e-08	2.33628e-07
Eif5	chr12	1.44102	0.527091	1.82543e-09	3.81016e-08
Wdr45	chrX	1.44255	0.528618	5.46531e-10	1.21199e-08
Farsb	chr1	1.44525	0.531318	7.77156e-15	3.026e-13
Sord	chr2	1.44535	0.531418	1.13243e-14	4.35149e-13
Atf6	chr1	1.44581	0.531878	2.22045e-16	9.74668e-15
Arhgap12	chr18	1.44581	0.531881	1.74383e-12	5.2539e-11
Serinc5	chr13	1.44597	0.532036	1.11022e-16	4.98537e-15
Fuk	chr8	1.44629	0.532357	3.28885e-05	0.000331003
Hmga1-rs1	chr17	1.4464	0.532464	1.5552e-09	3.28118e-08
Acbd3	chr1	1.44648	0.532551	6.43929e-15	2.51982e-13
Scaper	chr9	1.44659	0.532659	3.14523e-05	0.000318463
Rin1	chr19	1.4472	0.533263	1.60849e-11	4.34868e-10
Wars	chr12	1.44811	0.534171	9.99201e-16	4.19736e-14
Vps13b	chr15	1.44856	0.534619	2.45815e-08	4.37171e-07
Ptprs	chr17	1.449	0.535061	4.85855e-07	6.99106e-06
Ccng2	chr5	1.44908	0.535137	2.4411e-07	3.69873e-06
Tvp23b	chr11	1.44968	0.535737	7.08905e-07	9.80917e-06
Eml2	chr7	1.45086	0.536904	5.70688e-12	1.62341e-10
Commd6	chr14	1.45115	0.537193	3.5309e-05	0.000353392
Trub2	chr2	1.45116	0.537205	5.34453e-10	1.18632e-08
Tgoln1	chr6	1.45119	0.537237	0	0
Cnnm4	chr1	1.45206	0.538099	5.76505e-06	6.818e-05
Klhdc2	chr12	1.45254	0.538583	1.11022e-16	4.98537e-15
Fth1	chr19	1.45327	0.539307	0	0
Adm	chr7	1.45554	0.541556	3.73037e-06	4.56129e-05
Mcoln1	chr8	1.45635	0.542361	4.69513e-13	1.51381e-11
Sema4c	chr1	1.45961	0.54558	6.83706e-07	9.50538e-06
Nme6	chr9	1.4597	0.545669	9.97399e-07	1.35139e-05
Mul1	chr4	1.45996	0.54593	1.61193e-12	4.87532e-11
Scpep1	chr11	1.46056	0.546526	0	0
Golga5	chr12	1.46066	0.546618	1.57319e-13	5.2982e-12
Gramd4	chr15	1.46114	0.547091	1.18883e-12	3.64263e-11
Vars	chr17	1.46208	0.548026	0	0
Fkbp11	chr15	1.46246	0.548393	2.03495e-06	2.60795e-05
Slc11a1	chr1	1.46253	0.548467	3.60607e-06	4.43009e-05
Pdk4	chr6	1.4633	0.549225	4.28962e-10	9.65885e-09
Cc2d1b	chr4	1.46447	0.550377	9.86744e-12	2.72751e-10
Vat1	chr11	1.46537	0.551264	0	0
Lyst	chr13	1.46548	0.55137	1.72584e-07	2.68975e-06
Samd8	chr14	1.46551	0.551404	1.55717e-10	3.72449e-09
Ubap1	chr4	1.46745	0.553313	0	0
Bcas2	chr3	1.46815	0.554002	4.91829e-14	1.75471e-12
Use1	chr8	1.46837	0.554215	2.60308e-07	3.91657e-06
Wfs1	chr5	1.4691	0.554933	5.54275e-07	7.85502e-06
Ypel3	chr7	1.4693	0.555134	1.56285e-05	0.000170228
Slc25a37	chr14	1.46943	0.55526	0	0
Ccl6	chr11	1.46987	0.555687	2.03703e-09	4.21802e-08
Hsf1	chr15	1.47044	0.556247	1.7438e-09	3.65279e-08
Bckdha	chr7	1.47045	0.556255	6.61477e-08	1.10199e-06
Ptpn23	chr9	1.47059	0.556393	1.9833e-09	4.1104e-08
Cxcl5	chr5	1.47086	0.556658	3.58156e-09	7.13268e-08
Ep400	chr5	1.47123	0.557024	0	0
Stk38l	chr6	1.47283	0.558589	0	0
Prpsap1	chr11	1.47361	0.559351	2.22045e-16	9.74668e-15
Rab24	chr13	1.47408	0.55981	1.21353e-10	2.94769e-09
Mllt11	chr3	1.47579	0.561485	4.54172e-06	5.47341e-05
Angel1	chr12	1.47587	0.561565	5.96875e-05	0.000565969
Slc43a3	chr2	1.47624	0.56193	9.53848e-12	2.63969e-10
Etv4	chr11	1.47677	0.562445	4.07059e-07	5.92269e-06
Slc25a33	chr4	1.4773	0.562961	1.37884e-11	3.74075e-10
Faf1	chr4	1.47744	0.563099	0	0
Sirt6	chr10	1.47792	0.563572	8.86545e-05	0.00081206
Trappc4	chr9	1.47857	0.564199	1.92069e-14	7.23808e-13
Vegfc	chr8	1.47965	0.565255	8.57804e-06	9.82279e-05
Stk11ip	chr1	1.48143	0.566987	5.00593e-07	7.1767e-06
Naf1	chr8	1.48157	0.567123	1e-05	0.000113019
Spag9	chr11	1.48214	0.567683	0	0
Mt1	chr8	1.4825	0.568034	5.73723e-09	1.1151e-07
Sbf1	chr15	1.48292	0.568441	2.22045e-16	9.74668e-15
Fam173a	chr17	1.483	0.568514	1.04455e-05	0.000117318
Cryzl1	chr16	1.48343	0.568941	2.16271e-13	7.20086e-12
Ccny	chr18	1.48591	0.571342	1.11022e-16	4.98537e-15
Irak3	chr10	1.48648	0.571902	6.58271e-07	9.18992e-06
B3gnt2	chr11	1.48656	0.571975	1.23235e-14	4.7277e-13
Coro1b	chr19	1.48708	0.572481	0	0
Srpr	chr9	1.48787	0.573251	0	0
C3ar1	chr6	1.48803	0.573406	6.93487e-06	8.07116e-05
Hps4	chr5	1.48911	0.574446	9.68487e-06	0.000109774
Dvl2	chr11	1.48931	0.574648	2.51437e-11	6.6445e-10
Sft2d2	chr1	1.4899	0.575219	2.22045e-16	9.74668e-15
Dennd4a	chr9	1.49013	0.575434	8.23291e-08	1.35329e-06
Mafg	chr11	1.49119	0.576466	2.0274e-06	2.59969e-05
Aig1	chr10	1.49151	0.57677	1.03751e-05	0.000116639
Blzf1	chr1	1.49181	0.577066	3.38107e-12	9.89418e-11
Trmt10c	chr16	1.49198	0.577226	3.99672e-09	7.90574e-08
Mpp6	chr6	1.49219	0.577433	0	0
Cul7	chr17	1.49316	0.578365	6.51423e-09	1.25364e-07
1500012F01Rik	chr2	1.49385	0.579037	9.56346e-13	2.96113e-11
Stk10	chr11	1.4952	0.580337	1.53433e-13	5.18223e-12
Ccdc130	chr8	1.4954	0.58053	1.56148e-05	0.000170159
Swap70	chr7	1.49688	0.581958	8.30358e-12	2.31709e-10
3110043O21Rik	chr4	1.4971	0.582174	3.77476e-15	1.50477e-13
Myo5c	chr9	1.49726	0.582329	2.10942e-14	7.89855e-13
Prelid2	chr18	1.49766	0.582709	8.01507e-06	9.2321e-05
Cln3	chr7	1.49785	0.58289	8.61533e-12	2.39553e-10
Ece2	chr16	1.49799	0.583027	1.51746e-07	2.3824e-06
Gale	chr4	1.49896	0.583959	1.48528e-11	4.02485e-10
Eaf1	chr14	1.49928	0.584272	0	0
Abcd4	chr12	1.49979	0.58476	6.57876e-06	7.69687e-05
Vps18	chr2	1.50024	0.585193	3.27767e-08	5.71518e-07
Golga2	chr2	1.50064	0.585582	1.11022e-16	4.98537e-15
Cul9	chr17	1.50549	0.590235	1.63758e-05	0.000177544
B4galt2	chr4	1.50852	0.59313	3.13646e-08	5.49467e-07
Ppm1h	chr10	1.50921	0.593797	5.7018e-07	8.05607e-06
Rabac1	chr7	1.51003	0.594574	9.77961e-08	1.58561e-06
Lysmd1	chr3	1.51091	0.59542	7.33219e-06	8.48724e-05
Tmem251	chr12	1.51215	0.596601	2.91787e-05	0.000298017
Mtmr7	chr8	1.51219	0.59664	5.87514e-05	0.000557996
Ubc	chr5	1.51322	0.597622	0	0
Tshz1	chr18	1.51345	0.597842	0	0
Armcx3	chrX	1.51347	0.597857	2.55351e-15	1.0302e-13
Ctla2b	chr13	1.51451	0.598847	5.22094e-06	6.2311e-05
Fermt1	chr2	1.5147	0.599029	3.47322e-05	0.000348064
Fam50a	chrX	1.51484	0.599162	5.55112e-16	2.37009e-14
Gdf15	chr8	1.5177	0.601889	1.39105e-05	0.000152722
Mettl1	chr10	1.5184	0.602553	1.7588e-07	2.73929e-06
Nle1	chr11	1.51922	0.603333	1.58875e-05	0.000172728
Ttbk2	chr2	1.52003	0.6041	3.51639e-07	5.15474e-06
Abcc2	chr19	1.52033	0.604383	0	0
Ttll7	chr3	1.52085	0.604876	6.1291e-07	8.62342e-06
Relb	chr7	1.52162	0.605608	5.62485e-07	7.96174e-06
Atg7	chr6	1.52272	0.606653	1.11022e-16	4.98537e-15
Gpr137b-ps	chr13	1.52277	0.606699	1.90072e-07	2.94662e-06
Adrbk2	chr5	1.52284	0.606764	3.18788e-07	4.72637e-06
Ipo4	chr14	1.52291	0.606833	0	0
Taf1a	chr1	1.52372	0.607595	2.01396e-07	3.09759e-06
Clec4n	chr6	1.52374	0.607618	2.25178e-07	3.42961e-06
Dmxl2	chr9	1.52528	0.609078	2.10165e-13	7.01748e-12
Igsf8	chr1	1.52574	0.609505	2.07521e-10	4.86429e-09
Adprm	chr11	1.52593	0.609688	1.19013e-07	1.89515e-06
Scyl1	chr19	1.52692	0.610627	0	0
Atp8b1	chr18	1.52762	0.611288	5.59563e-05	0.000534313
Hk2	chr6	1.52832	0.61195	0	0
Chpf	chr1	1.52836	0.611986	8.06973e-06	9.29049e-05
Arsg	chr11	1.52928	0.612856	1.74305e-14	6.57924e-13
Brat1	chr5	1.52951	0.613071	1.58451e-07	2.48268e-06
Cdk10	chr8	1.52983	0.613367	4.72756e-11	1.21507e-09
Neurl4	chr11	1.53079	0.614274	5.86138e-09	1.13734e-07
Gfpt1	chr6	1.53081	0.614297	7.77156e-16	3.3001e-14
Ms4a6d	chr19	1.53189	0.615311	1.78792e-05	0.000192243
Chpf2	chr5	1.53236	0.615756	3.48104e-08	6.03517e-07
Srp54c	chr12	1.53255	0.615931	0	0
Fuom	chr7	1.53266	0.616036	1.21838e-06	1.62451e-05
Oplah	chr15	1.53302	0.616377	2.25145e-08	4.02547e-07
Bri3	chr5	1.53319	0.61654	7.81344e-10	1.70687e-08
Polr3d	chr14	1.53329	0.616633	1.32117e-14	5.0519e-13
Tnfrsf26	chr7	1.53468	0.617937	7.8047e-09	1.49341e-07
Hmox1	chr8	1.53533	0.618546	0	0
Marco	chr1	1.53592	0.619106	0	0
Qtrt1	chr9	1.53642	0.619577	5.15572e-07	7.35546e-06
Mvb12a	chr8	1.53692	0.620045	1.63869e-13	5.51089e-12
Timm8a1	chrX	1.5377	0.620777	6.01399e-06	7.10524e-05
Shc2	chr10	1.53774	0.620811	3.47412e-08	6.02764e-07
Per1	chr11	1.53886	0.621864	6.69815e-06	7.82285e-05
Zfp874b	chr13	1.54063	0.623519	1.1678e-06	1.5615e-05
Heatr2	chr5	1.54183	0.624642	6.39155e-13	2.03281e-11
Cmtm3	chr8	1.54394	0.626616	4.68514e-14	1.67664e-12
Srm	chr4	1.54459	0.62722	0	0
Pla2g4a	chr1	1.54845	0.630825	6.78317e-05	0.000636161
Lrp8	chr4	1.54879	0.631141	1.26177e-11	3.43506e-10
Plekhm2	chr4	1.54978	0.632062	1.42109e-14	5.4163e-13
Adam12	chr7	1.55007	0.632333	1.57882e-10	3.76475e-09
Chchd10	chr10	1.55012	0.632382	2.78883e-10	6.40256e-09
Ogfod2	chr5	1.55032	0.63257	7.55585e-07	1.04059e-05
Pogk	chr1	1.55038	0.632625	1.44329e-15	5.97716e-14
Lrrc45	chr11	1.55081	0.633019	2.16379e-06	2.75349e-05
Fam86	chr16	1.55273	0.634806	1.41161e-06	1.86202e-05
Ugt1a7c	chr1	1.55369	0.635701	9.3489e-08	1.52179e-06
Mknk1	chr4	1.5557	0.637568	0	0
Apobr	chr7	1.55629	0.638112	2.27759e-05	0.000238974
Tbc1d17	chr7	1.55639	0.638203	5.55112e-16	2.37009e-14
Ern1	chr11	1.55737	0.63911	1.11022e-16	4.98537e-15
Ankrd50	chr3	1.55758	0.639307	0	0
Fam84b	chr15	1.55811	0.639798	5.90402e-09	1.14467e-07
Snhg5	chr9	1.55871	0.640348	2.58876e-08	4.58658e-07
Abcc4	chr14	1.55894	0.640561	0	0
Zfp810	chr9	1.55894	0.640565	9.74014e-05	0.000886292
Mthfr	chr4	1.55952	0.641101	2.62659e-10	6.05977e-09
Slc20a1	chr2	1.5601	0.641636	0	0
Adamts7	chr9	1.56369	0.644953	7.12796e-12	2.00576e-10
Dera	chr6	1.56534	0.646479	3.33067e-16	1.43777e-14
Mgat5	chr1	1.56666	0.647694	2.17946e-05	0.000229832
Rnf145	chr11	1.56886	0.64972	7.9603e-14	2.76839e-12
Wdtc1	chr4	1.56929	0.65011	0	0
Serp1	chr3	1.57107	0.651749	2.64233e-13	8.71114e-12
Kctd2	chr11	1.57153	0.652168	1.98596e-07	3.06458e-06
Mib2	chr4	1.57173	0.652357	1.37683e-08	2.53121e-07
Ppard	chr17	1.57243	0.652996	8.70014e-09	1.65663e-07
Sars	chr3	1.57246	0.653022	0	0
Alkbh6	chr7	1.57375	0.654203	6.05663e-05	0.000573838
Peg3	chr7	1.57412	0.654542	2.53464e-12	7.51099e-11
Gaa	chr11	1.57426	0.654674	5.75096e-13	1.84156e-11
Ccdc22	chrX	1.57456	0.654953	4.26461e-10	9.61178e-09
Slc23a2	chr2	1.57664	0.656851	1.07442e-09	2.3105e-08
Ap1g2	chr14	1.57801	0.65811	7.88258e-13	2.47678e-11
Mreg	chr1	1.57913	0.659128	3.66374e-15	1.463e-13
Rnf19b	chr4	1.57969	0.659638	0	0
Bdh2	chr3	1.58126	0.661074	9.90733e-05	0.000900806
Tnfrsf22	chr7	1.58207	0.661811	3.37153e-12	9.87857e-11
Kdm6b	chr11	1.5824	0.662116	1.22496e-06	1.63235e-05
Pnkp	chr7	1.58683	0.66615	1.90938e-09	3.97477e-08
Sall1	chr8	1.58724	0.666519	0	0
Arfgap3	chr15	1.58748	0.666739	5.55112e-16	2.37009e-14
Aldh18a1	chr19	1.58842	0.667592	0	0
Cpeb1	chr7	1.58879	0.667927	3.11062e-12	9.14843e-11
Ifit1	chr19	1.58885	0.667984	2.4786e-10	5.73527e-09
Pdcd2l	chr7	1.58918	0.668278	1.56807e-10	3.74673e-09
Tiparp	chr3	1.58994	0.668973	4.40281e-11	1.13409e-09
Klhl7	chr5	1.59136	0.670256	3.30774e-06	4.09797e-05
Jph1	chr1	1.59197	0.670814	2.75102e-06	3.44097e-05
Htatip2	chr7	1.59199	0.670836	0	0
Abr	chr11	1.59513	0.67367	0	0
Arfgap1	chr2	1.59618	0.674627	0	0
Yif1b	chr7	1.59619	0.674634	1.20065e-06	1.60177e-05
Abcb1a	chr5	1.59662	0.67502	1.27988e-08	2.37533e-07
Hemk1	chr9	1.59707	0.675424	4.44833e-05	0.000434997
Gpr108	chr17	1.59746	0.675777	1.22125e-15	5.08455e-14
Fam114a1	chr5	1.59809	0.676351	0	0
1110038B12Rik	chr17	1.60036	0.678401	0	0
Slc38a1	chr15	1.60041	0.678438	2.25174e-09	4.62583e-08
Slc35c2	chr2	1.60275	0.680549	2.08796e-10	4.88928e-09
Arhgap27	chr11	1.60287	0.680654	0	0
Upp1	chr11	1.60325	0.680999	1.10121e-06	1.48006e-05
Rrad	chr8	1.60597	0.683446	3.41799e-05	0.00034297
Ube2j2	chr4	1.60746	0.68478	1.01988e-05	0.000114877
Dnajb9	chr12	1.60793	0.685203	4.06397e-12	1.16883e-10
B4galt7	chr13	1.60896	0.686133	5.77316e-15	2.26671e-13
Fam195a	chr17	1.60937	0.686496	4.42367e-05	0.000433128
Neu1	chr17	1.61011	0.687162	0	0
Spns1	chr7	1.61056	0.687559	6.71996e-12	1.89322e-10
Prrc1	chr18	1.61074	0.687724	1.77636e-15	7.27934e-14
Atp6v1b2	chr8	1.61195	0.688808	0	0
Galk1	chr11	1.61431	0.690914	1.38195e-10	3.3326e-09
Mettl22	chr16	1.61582	0.692265	2.56178e-05	0.000265464
Dhrs11	chr11	1.61624	0.692639	8.13996e-08	1.33895e-06
2410131K14Rik	chr5	1.61738	0.693654	5.31458e-09	1.03639e-07
Gsta2	chr9	1.61915	0.69524	2.9976e-15	1.20109e-13
Gadd45a	chr6	1.62214	0.697895	0	0
Cdkn2b	chr4	1.62301	0.698674	3.35677e-10	7.65395e-09
Msh3	chr13	1.6236	0.699196	9.50531e-11	2.35305e-09
Dgkh	chr14	1.6236	0.6992	7.9474e-06	9.16316e-05
Sssca1	chr19	1.62427	0.699788	2.24438e-06	2.84677e-05
Npc1	chr18	1.62524	0.700651	0	0
Rgl2	chr17	1.62682	0.702051	4.65183e-14	1.66726e-12
Adora1	chr1	1.62698	0.7022	5.89222e-05	0.000559391
Stard5	chr7	1.62761	0.702759	5.00673e-09	9.78796e-08
Fosl1	chr19	1.62961	0.704528	4.05243e-12	1.16694e-10
Arsa	chr15	1.62962	0.704535	2.01816e-12	6.0416e-11
Rpl22l1	chr3	1.63089	0.705656	3.38042e-07	4.98143e-06
Sik2	chr9	1.6333	0.707791	0	0
Csf2ra	chr19	1.63585	0.710037	1.25328e-05	0.000139161
Atf4	chr15	1.63768	0.711657	0	0
Plxnd1	chr6	1.63846	0.712336	1.39295e-10	3.35568e-09
Arhgef2	chr3	1.6395	0.713253	0	0
Cln8	chr8	1.6429	0.716246	0	0
Napa	chr7	1.64314	0.716459	0	0
Cdk20	chr13	1.64532	0.718366	7.39916e-05	0.000688513
Syne3	chr12	1.64725	0.720063	3.42591e-08	5.94839e-07
Il34	chr8	1.64948	0.722014	1.14667e-06	1.53588e-05
Ung	chr5	1.64969	0.722199	9.39509e-09	1.78172e-07
Ankrd23	chr1	1.65026	0.722694	7.08535e-06	8.22327e-05
Slc2a1	chr4	1.65039	0.722805	0	0
Fasn	chr11	1.65176	0.724007	8.88178e-16	3.74441e-14
Snhg11	chr2	1.65229	0.724464	7.44534e-07	1.029e-05
Paox	chr7	1.65458	0.726462	5.99079e-09	1.16053e-07
Mthfd2	chr6	1.65817	0.729592	0	0
Atp6v1h	chr1	1.66287	0.733671	0	0
Grpel2	chr18	1.66342	0.734152	0	0
Cyb5r1	chr1	1.664	0.734658	0	0
Pcgf1	chr6	1.66652	0.736834	4.33713e-05	0.000425188
Vegfb	chr19	1.67089	0.740619	4.17e-12	1.19785e-10
Asns	chr6	1.67115	0.740839	0	0
Camk1	chr6	1.67253	0.742036	0	0
Slc52a2	chr15	1.67255	0.742052	6.291e-06	7.38783e-05
Cdr2l	chr11	1.67527	0.744391	3.64448e-06	4.46558e-05
Tbc1d9	chr8	1.67741	0.746233	0	0
Clcn7	chr17	1.67833	0.747027	0	0
Fyn	chr10	1.68079	0.749136	5.069e-07	7.24496e-06
Fam134b	chr15	1.68089	0.749222	0	0
Spire1	chr18	1.68468	0.752471	0	0
Clec4d	chr6	1.68556	0.753224	2.74092e-05	0.000281786
Ttc39c	chr18	1.68825	0.755526	0	0
Ap5z1	chr5	1.68835	0.755618	6.00597e-12	1.7023e-10
Nqo1	chr8	1.68859	0.755817	0	0
Cpb2	chr14	1.69732	0.763261	0	0
AI597468	chr10	1.70189	0.767137	3.22002e-11	8.41442e-10
Epg5	chr18	1.70256	0.767704	0	0
Snai2	chr16	1.70453	0.769377	2.06476e-06	2.64182e-05
Clcn6	chr4	1.70571	0.770374	8.16422e-05	0.000751942
Phgdh	chr3	1.70653	0.771063	0	0
Dhx34	chr7	1.70674	0.77124	1.17758e-09	2.51783e-08
Hook2	chr8	1.70786	0.772191	0	0
Rusc2	chr4	1.7101	0.774084	3.88578e-15	1.5464e-13
Arid5a	chr1	1.71142	0.775195	1.00083e-05	0.000113058
Wdr34	chr2	1.71225	0.775893	3.57323e-08	6.1813e-07
Slc4a11	chr2	1.71344	0.776893	0	0
Cldn4	chr5	1.71516	0.77834	0	0
Arhgap22	chr14	1.71575	0.77884	5.0675e-12	1.44838e-10
Idua	chr5	1.71978	0.782222	2.61518e-10	6.0394e-09
Slpi	chr2	1.72147	0.783641	0	0
Smox	chr2	1.72452	0.786195	3.33067e-16	1.43777e-14
Apba3	chr10	1.7248	0.786429	3.75511e-12	1.08801e-10
Gla	chrX	1.72494	0.786548	0	0
Dpp7	chr2	1.72531	0.786853	0	0
Zfp9	chr6	1.72694	0.788216	1.10821e-10	2.71435e-09
Fstl1	chr16	1.72757	0.788744	1.05961e-10	2.60895e-09
Dusp5	chr19	1.7286	0.7896	3.33385e-06	4.12595e-05
Atp1a2	chr1	1.7287	0.789691	2.23654e-05	0.000235299
Gfra1	chr19	1.72914	0.790057	3.54272e-13	1.15657e-11
Sipa1l2	chr8	1.73001	0.790778	8.53482e-09	1.62647e-07
Flcn	chr11	1.73104	0.791637	0	0
Runx1	chr16	1.73134	0.791891	1.5719e-07	2.46456e-06
Renbp	chrX	1.73174	0.792219	0	0
Csf2rb	chr15	1.73793	0.79737	1.9657e-07	3.03532e-06
Ngf	chr3	1.74473	0.803001	0	0
Slc3a2	chr19	1.7523	0.809246	0	0
Stx3	chr19	1.75307	0.809886	0	0
Prpf40b	chr15	1.75498	0.811457	5.42444e-12	1.54494e-10
Ttc12	chr9	1.75563	0.811991	6.23845e-08	1.04375e-06
Creb5	chr6	1.75638	0.812602	3.21629e-06	3.991e-05
Dusp4	chr8	1.75643	0.812649	0	0
Neil1	chr9	1.75662	0.812805	3.06368e-05	0.000311687
Ugcg	chr4	1.75674	0.812898	0	0
Ttc9	chr12	1.7572	0.813282	7.96073e-05	0.000734644
Mthfd1l	chr10	1.75752	0.813538	0	0
Tspan7	chrX	1.75888	0.814655	3.12494e-12	9.17904e-11
2010107G23Rik	chr10	1.76559	0.820154	6.15447e-07	8.65391e-06
Adamtsl5	chr10	1.76669	0.821051	4.68615e-07	6.75543e-06
Ltbp3	chr19	1.76706	0.821347	7.77156e-16	3.3001e-14
Bnip3	chr7	1.76776	0.821921	0	0
Fdxr	chr11	1.77306	0.82624	3.68459e-08	6.35985e-07
Zfpl1	chr19	1.7753	0.828062	2.68452e-13	8.8378e-12
Rps6ka2	chr17	1.78007	0.831931	3.59789e-09	7.15912e-08
Ifrd1	chr12	1.78026	0.832088	0	0
Lins	chr7	1.78045	0.83224	2.13133e-10	4.9808e-09
Ndrg1	chr15	1.78135	0.832975	0	0
H2-Q9	chr17	1.78426	0.835328	0	0
Atf5	chr7	1.78526	0.836135	0	0
Serpinb9c	chr13	1.78606	0.836777	1.98913e-07	3.06745e-06
Slc7a2	chr8	1.79364	0.842893	0	0
Mxd1	chr6	1.79425	0.843379	9.33939e-07	1.26981e-05
Hsd3b7	chr7	1.79552	0.844404	0	0
Pf4	chr5	1.79969	0.847745	1.31474e-07	2.08226e-06
Slc38a7	chr8	1.80034	0.848272	0	0
Rspo3	chr10	1.80058	0.848464	1.09097e-09	2.34393e-08
Srxn1	chr2	1.80124	0.848993	0	0
Plk3	chr4	1.80169	0.84935	2.00268e-11	5.36488e-10
Tmc7	chr7	1.80324	0.850594	1.1075e-08	2.07679e-07
Dnase2a	chr8	1.80427	0.851416	4.00791e-14	1.44977e-12
Cmss1	chr16	1.80574	0.852591	1.53976e-10	3.6904e-09
Pmm1	chr15	1.80746	0.853965	0	0
Arl4a	chr12	1.80791	0.854321	2.59792e-14	9.63533e-13
Abcc1	chr16	1.81222	0.857756	0	0
Psph	chr5	1.81393	0.859121	0	0
Adssl1	chr12	1.81417	0.859308	2.57607e-10	5.95494e-09
Fgfr1	chr8	1.81634	0.861038	0	0
Ckap4	chr10	1.81982	0.863798	7.77156e-16	3.3001e-14
Dennd3	chr15	1.81996	0.86391	8.50786e-11	2.11928e-09
Cdcp1	chr9	1.82072	0.864512	4.19307e-11	1.08244e-09
Cxcl3	chr5	1.82095	0.86469	9.4369e-15	3.65018e-13
Cd68	chr11	1.82116	0.864854	0	0
Itga2	chr13	1.82385	0.866985	0	0
AI413582	chr17	1.82495	0.867854	6.25307e-07	8.78203e-06
Tmem56	chr3	1.82526	0.868101	1.24678e-13	4.2591e-12
Stc1	chr14	1.82552	0.868305	4.45845e-05	0.000435623
Atg16l2	chr7	1.82706	0.869521	2.13977e-10	4.99066e-09
Amdhd2	chr17	1.83061	0.872323	1.11022e-16	4.98537e-15
Sema3e	chr5	1.83614	0.876675	0	0
Shmt2	chr10	1.83618	0.87671	0	0
Zfp655	chr5	1.8401	0.879788	0	0
Mospd1	chrX	1.84124	0.880681	0	0
Nrk	chrX	1.84776	0.885781	9.72312e-09	1.83947e-07
2410004N09Rik	chr18	1.84931	0.886986	9.85585e-06	0.00011155
Itpr3	chr17	1.85647	0.892564	0	0
Pim1	chr17	1.86176	0.896664	0	0
Rorc	chr3	1.86237	0.897142	8.7319e-13	2.72538e-11
6430548M08Rik	chr8	1.86278	0.897454	1.33923e-06	1.77054e-05
Dhfr	chr13	1.86367	0.898148	0	0
Amotl1	chr9	1.86483	0.899046	1.37668e-14	5.25559e-13
Lars2	chr9	1.86565	0.899676	2.25762e-06	2.86201e-05
Igfbp1	chr11	1.86788	0.901399	0	0
Tecpr1	chr5	1.87389	0.906038	2.22045e-16	9.74668e-15
Acsbg1	chr9	1.8801	0.910811	8.32667e-15	3.23677e-13
Gm1821_2	chr14	1.88284	0.912907	5.27227e-06	6.28596e-05
Ptrh1	chr2	1.88319	0.913182	5.27356e-14	1.87861e-12
Slc6a8	chrX	1.88372	0.913583	0	0
Uap1l1	chr2	1.88554	0.914975	0	0
Xirp2	chr2	1.88608	0.91539	0	0
Tmem120b	chr5	1.88763	0.916579	5.30164e-06	6.31135e-05
C920025E04Rik	chr17	1.8904	0.918688	1.73796e-08	3.15063e-07
Rassf6	chr5	1.90162	0.927232	0	0
Paqr8	chr1	1.90187	0.927422	9.47464e-13	2.94636e-11
Slc26a11	chr11	1.90608	0.930606	3.91145e-11	1.01197e-09
Slc17a9	chr2	1.90648	0.930908	4.00509e-08	6.88265e-07
1700017B05Rik	chr9	1.90874	0.932623	0	0
Bhlhe41	chr6	1.91428	0.936802	1.30265e-08	2.41377e-07
Trib3	chr2	1.91994	0.94106	0	0
Zfand2a	chr5	1.93347	0.951192	0	0
Gtpbp2	chr17	1.93511	0.952412	0	0
Snhg12	chr4	1.93721	0.953983	1.65423e-14	6.25407e-13
Spata24	chr18	1.93923	0.955485	3.06891e-05	0.000311813
Reep6	chr10	1.95043	0.963793	4.68383e-10	1.04761e-08
Agpat9	chr5	1.9515	0.964585	1.11022e-15	4.63879e-14
Fam129a	chr1	1.95531	0.967399	0	0
Gm1821_1	chr11	1.95692	0.968588	9.52349e-13	2.95279e-11
Ccdc88a	chr11	1.96338	0.973336	0	0
Mageh1	chrX	1.96395	0.973756	4.14002e-13	1.34407e-11
Clip4	chr17	1.9706	0.978635	2.12663e-05	0.000224744
Crp	chr1	1.97411	0.981203	0	0
Fam83g	chr11	1.97574	0.982392	5.32907e-15	2.09586e-13
Gmppb	chr9	1.98186	0.986853	0	0
Kcp	chr6	1.98696	0.990566	1.71861e-06	2.22565e-05
Glt1d1	chr5	1.99308	0.994998	1.03831e-05	0.000116673
Atg2a	chr19	1.99861	0.999	0	0
Slc41a3	chr6	1.99908	0.999334	2.58954e-06	3.25059e-05
Mroh1	chr15	1.99974	0.999809	0	0
Gpnmb	chr6	2.009	1.00648	0	0
Sqstm1	chr11	2.01165	1.00838	0	0
Ppp1r15a	chr7	2.01317	1.00947	0	0
Asgr1	chr11	2.02137	1.01533	6.4745e-05	0.000610222
8430408G22Rik	chr6	2.02321	1.01665	8.39731e-08	1.37838e-06
Blvrb	chr7	2.03015	1.02159	0	0
Gab2	chr7	2.03118	1.02232	0	0
Lrrc2	chr9	2.03393	1.02427	2.84949e-05	0.000292051
Naga	chr15	2.05117	1.03644	2.95319e-14	1.07992e-12
Ppfibp2	chr7	2.05235	1.03728	0	0
Tbc1d16	chr11	2.0591	1.04201	0	0
Dgat2	chr7	2.06349	1.04509	0	0
Nptx1	chr11	2.06506	1.04618	0.000109911	0.000985582
Ptgs2	chr1	2.08175	1.0578	0	0
Maoa	chrX	2.10962	1.07698	0	0
Il1rn	chr2	2.11276	1.07913	0	0
Gpr137b	chr13	2.11288	1.07921	0	0
Agxt2l1	chr3	2.11296	1.07926	1.38188e-10	3.3326e-09
Mmp9	chr2	2.11828	1.08289	0	0
Plin4	chr17	2.13806	1.0963	6.91905e-07	9.60227e-06
Lce1g	chr3	2.15326	1.10652	0	0
Kdelr3	chr15	2.16234	1.1126	0	0
Gtpbp6	chr5	2.16734	1.11593	2.74911e-10	6.32376e-09
H2-K2	chr17	2.17902	1.12368	1.49723e-06	1.96612e-05
Sphk1	chr11	2.17935	1.1239	2.75813e-12	8.14238e-11
Hkdc1	chr10	2.18114	1.12508	0	0
Jam3	chr9	2.18197	1.12563	7.5522e-07	1.04059e-05
Ptchd1	chrX	2.19138	1.13184	1.48006e-07	2.32993e-06
Anks6	chr4	2.19479	1.13408	3.88736e-06	4.74582e-05
Ogdhl	chr14	2.19867	1.13663	1.11022e-15	4.63879e-14
Xkr9	chr1	2.20287	1.13938	0	0
Btc	chr5	2.21766	1.14904	0	0
Nrcam	chr12	2.22104	1.15123	3.09922e-11	8.11684e-10
Slfn10-ps	chr11	2.22602	1.15447	9.37869e-09	1.78005e-07
Rnaset2b	chr17	2.24344	1.16571	1.33927e-05	0.000147452
Impact	chr18	2.24926	1.16945	0	0
Dusp18	chr11	2.25329	1.17203	0	0
Mapk12	chr15	2.25618	1.17388	7.0316e-10	1.54326e-08
Slc1a4	chr11	2.26522	1.17965	0	0
Msln	chr17	2.28945	1.195	0	0
Sema3b	chr9	2.29918	1.20112	1.95204e-07	3.01621e-06
Atf3	chr1	2.31177	1.209	0	0
Crct1	chr3	2.33872	1.22572	0	0
Layn	chr9	2.3528	1.23438	0	0
Armcx1	chrX	2.36207	1.24005	1.69137e-11	4.55698e-10
Hid1	chr11	2.36297	1.2406	0	0
Akna	chr4	2.36714	1.24315	1.38846e-08	2.54659e-07
Soat2	chr15	2.37417	1.24742	0	0
Slc35g2	chr9	2.37946	1.25063	3.2671e-11	8.51844e-10
Arg1	chr10	2.38201	1.25218	1.37503e-10	3.32276e-09
Nbl1	chr4	2.38355	1.25311	0	0
Slc6a9	chr4	2.39094	1.25758	0	0
Dqx1	chr6	2.39454	1.25975	2.10293e-06	2.68771e-05
Map1b	chr13	2.39504	1.26005	0	0
Cxcl2	chr5	2.39698	1.26122	0	0
Hilpda	chr6	2.40715	1.26732	0	0
Gm2115	chr7	2.40878	1.26831	9.17784e-10	1.98825e-08
Rnf183	chr4	2.4482	1.29172	2.06147e-08	3.69426e-07
Fam83f	chr15	2.45106	1.29341	8.50138e-06	9.74437e-05
Adcy1	chr11	2.46809	1.3034	0	0
Slc27a1	chr8	2.48707	1.31445	3.33067e-16	1.43777e-14
Klf15	chr6	2.49585	1.31953	2.64852e-09	5.37966e-08
Chac1	chr2	2.49671	1.32003	0	0
Kif1a	chr1	2.51134	1.32846	1.26565e-14	4.84754e-13
Mt3	chr8	2.51467	1.33037	3.32561e-06	4.11793e-05
Podxl	chr6	2.5199	1.33337	0	0
2410006H16Rik	chr11	2.52335	1.33534	0	0
Gm129	chr3	2.52742	1.33766	1.57052e-12	4.7562e-11
Entpd2	chr2	2.53082	1.33961	5.27175e-11	1.34754e-09
Neil2	chr14	2.54063	1.34519	1.27128e-07	2.01752e-06
Cth	chr3	2.54378	1.34697	0	0
1190005I06Rik	chr8	2.55958	1.35591	5.64227e-05	0.000538278
Add2	chr6	2.56078	1.35659	4.26292e-12	1.22155e-10
Fam171b	chr2	2.5642	1.35851	1.89962e-10	4.49768e-09
Tnfsf13	chr11	2.56941	1.36143	8.83153e-05	0.000809586
Tmeff1	chr4	2.58665	1.37108	1.58762e-14	6.01192e-13
Il1f9	chr2	2.60767	1.38276	0	0
Glrp1	chr1	2.63927	1.40014	5.0705e-05	0.000488703
Nefl	chr14	2.64425	1.40286	7.03601e-07	9.75306e-06
Mamdc2	chr19	2.65025	1.40613	0.000105946	0.000955515
Lhfpl2	chr13	2.66145	1.41221	0	0
Gm13889	chr2	2.69295	1.42919	4.07325e-05	0.000402008
Hrk	chr5	2.70882	1.43767	3.0421e-05	0.000309816
Eea1	chr10	2.71584	1.4414	0	0
Ampd3	chr7	2.71923	1.4432	0	0
Prkar2b	chr12	2.73584	1.45198	2.64668e-09	5.37966e-08
Slc16a3	chr11	2.75937	1.46434	0	0
Ar	chrX	2.76442	1.46697	5.71475e-07	8.06464e-06
Serpinb9g	chr13	2.76772	1.4687	6.12843e-14	2.15368e-12
Serpinb2	chr1	2.76797	1.46883	5.03473e-05	0.000485855
Cxcr7	chr1	2.77862	1.47437	1.11022e-14	4.2802e-13
Vps37b	chr5	2.78752	1.47898	0	0
Ptprn	chr1	2.79025	1.48039	0	0
Serpinb9e	chr13	2.80509	1.48805	1.32125e-11	3.59283e-10
Blnk	chr19	2.82222	1.49683	0	0
Adm2	chr15	2.84546	1.50866	0	0
Kcnn3	chr3	2.85797	1.51499	6.10404e-06	7.18989e-05
Csf2	chr11	2.85963	1.51583	5.55627e-09	1.08172e-07
Pck2	chr14	2.87008	1.52109	0	0
Mfsd7c	chr12	2.90653	1.5393	3.33819e-08	5.809e-07
Aff2	chrX	2.96069	1.56593	6.68487e-05	0.000628281
Sema6a	chr18	3.02873	1.59871	0	0
Hgsnat	chr8	3.04012	1.60413	0	0
Rragd	chr4	3.05001	1.60881	0	0
Csdc2	chr15	3.05812	1.61264	5.94247e-06	7.02428e-05
Ndrg4	chr8	3.06767	1.61714	2.92397e-07	4.35991e-06
Pip5k1b	chr19	3.08019	1.62302	2.91989e-14	1.06941e-12
Nefm	chr14	3.11272	1.63817	9.79901e-09	1.85084e-07
Pycr1	chr11	3.14906	1.65492	6.59472e-14	2.30717e-12
Ccbe1	chr18	3.15984	1.65985	0	0
Fgf21	chr7	3.19063	1.67384	1.1681e-05	0.000130382
Dusp13	chr14	3.19571	1.67613	1.49126e-10	3.58147e-09
Plagl1	chr10	3.20479	1.68023	9.73625e-09	1.84047e-07
Traf1	chr2	3.24497	1.69821	2.33147e-15	9.42235e-14
Rgs7	chr1	3.25718	1.70362	6.81326e-05	0.000638301
Nupr1	chr7	3.26868	1.70871	0	0
Pdpn	chr4	3.28543	1.71608	4.78629e-11	1.22613e-09
Gpr123	chr7	3.45886	1.7903	5.70246e-11	1.44817e-09
Irx2	chr13	3.52967	1.81953	0	0
Bcl2a1d	chr9	3.53697	1.82251	2.56933e-05	0.00026613
Ncam1	chr9	3.57867	1.83943	1.84108e-12	5.53269e-11
Ddit3	chr10	3.67237	1.87671	0	0
Aldh1a3	chr7	3.69026	1.88372	1.11022e-16	4.98537e-15
Trim54	chr5	3.71693	1.89411	5.07305e-12	1.44838e-10
Hmga2	chr10	3.7429	1.90416	0	0
Cxcl11	chr5	3.7618	1.91142	1.09567e-07	1.75787e-06
Wnt7a	chr6	3.79738	1.92501	0	0
Krt23	chr11	3.80266	1.92701	0	0
Neurl3	chr1	3.82365	1.93495	0	0
Pcdh9	chr14	3.8465	1.94355	0	0
Colec12	chr18	3.84824	1.9442	0	0
Chd5	chr4	3.8733	1.95356	7.7692e-05	0.000718699
Oasl1	chr5	3.89089	1.9601	0	0
Slc7a11	chr3	3.92059	1.97107	0	0
Osbp2	chr11	3.92818	1.97386	3.00735e-05	0.000306489
Grem2	chr1	3.93048	1.9747	5.01179e-05	0.000484238
Pgf	chr12	4.01313	2.00473	0	0
Fbxo32	chr15	4.01638	2.00589	0	0
Rasgrf2	chr13	4.02247	2.00808	0	0
Clec4e	chr6	4.09051	2.03228	2.15503e-06	2.74382e-05
Cyp1a1	chr9	4.09351	2.03334	0	0
Acsl6	chr11	4.11076	2.03941	9.89319e-07	1.34122e-05
Tc2n	chr12	4.1462	2.05179	4.05529e-06	4.93541e-05
Bcat1	chr6	4.15346	2.05431	1.44329e-15	5.97716e-14
Sult1e1	chr5	4.44809	2.15319	6.4406e-07	9.02377e-06
Gm19619	chr5	4.61139	2.2052	1.63865e-08	2.98677e-07
Cr2	chr1	4.63452	2.21242	1.71737e-07	2.67831e-06
Cnr1	chr4	4.67098	2.22372	3.43396e-06	4.23865e-05
Ank2	chr3	4.71641	2.23769	8.68552e-11	2.16124e-09
Aldh1l2	chr10	4.83352	2.27307	0	0
Stc2	chr11	4.93057	2.30176	1.50846e-12	4.58603e-11
Inhbe	chr10	5.38026	2.42768	0	0
Slc7a3	chrX	5.6928	2.50914	0	0
Areg	chr5	5.71551	2.51488	0	0
Ankrd33b	chr15	5.7442	2.52211	0	0
Extl1	chr4	5.7807	2.53124	5.60536e-08	9.4593e-07
Gem	chr4	5.99051	2.58268	0	0
Bex2	chrX	6.03801	2.59407	0	0
Krt5	chr15	6.77419	2.76005	0	0
Megf10	chr18	6.94399	2.79577	5.54409e-06	6.5766e-05
Grem1	chr2	7.18659	2.84531	0.000102009	0.000925347
Sstr5	chr17	7.42262	2.89193	7.57542e-05	0.000703239
Angptl6	chr9	7.45517	2.89824	0	0
Tox3	chr8	7.59787	2.92559	1.58472e-06	2.06941e-05
Lrrc14b	chr13	8.13077	3.02339	0	0
Arg2	chr12	8.87404	3.14959	0	0
Cxcl10	chr5	8.93885	3.16009	0	0
2310034O05Rik	chr5	8.96297	3.16398	1.77636e-15	7.27934e-14
Il12rb1	chr8	9.30835	3.21853	1.23566e-05	0.0001374
Irg1	chr14	9.58539	3.26084	0	0
Pappa	chr4	9.78055	3.28992	7.87052e-06	9.07899e-05
D10Bwg1379e	chr10	9.79517	3.29207	6.08877e-11	1.53794e-09
Cyp2a5	chr7	10.2045	3.35114	0	0
Rsad2	chr12	10.4167	3.38083	0	0
Dppa3	chr6	10.9582	3.45393	3.00349e-09	6.05867e-08
Pappa2	chr1	12.0145	3.5867	4.10159e-05	0.000404124
Slc30a3	chr5	13.0703	3.70822	1.1241e-12	3.45333e-11
Atp13a4	chr16	13.131	3.7149	0	0
Fam19a2	chr10	13.4111	3.74535	6.82455e-06	7.95858e-05
Snca	chr6	13.4348	3.7479	0	0
Ccl5	chr11	13.4561	3.75019	0	0
Ube2ql1	chr13	13.6962	3.7757	3.98459e-13	1.29541e-11
Akr1b7	chr6	15.0018	3.90707	4.9215e-05	0.000477089
Krt16	chr11	15.0572	3.91239	1.66533e-15	6.87244e-14
Rph3a	chr5	16.6938	4.06124	1.59682e-05	0.000173526
Nkx6-1	chr5	19.9532	4.31855	1.11022e-16	4.98537e-15
Sall3	chr18	58.5124	5.87067	7.05163e-07	9.76893e-06
Fis1	chr5	120.27	6.91014	0	0

## Sheet: Up by AdFis1 30 clusters
Annotation Cluster 1	Enrichment Score: 13.951914118257493
Category	Term	Count	%	PValue	Genes	List Total	Pop Hits	Pop Total	Fold Enrichment	Bonferroni	Benjamini	FDR
UP_KEYWORDS	Protein transport	86	7.11921	3.41937e-18	COPA, SEC24A, SEC31A, AP1G2, PLEKHM1, UNC50, USE1, PTPN23, PEX5, VPS37B, NUP188, MVB12A, HOOK2, COPB2, BLZF1, TBC1D17, ATG7, COPB1, NECAP2, RAB24, STAM, VPS13B, AGAP1, VPS11, SAR1A, SEC24D, SCAMP4, AP5Z1, SEC23A, KDELR3, KDELR2, SPIRE1, RPH3A, YIF1A, RAB11FIP5, TIMM8A1, SEC61B, COPG1, 9030624J02RIK, IPO7, LYST, IPO4, TOMM20, TOM1, RAB11FIP1, VPS26A, COPE, SERP1, UBAP1, ARFGAP1, MYO5A, ARFGAP3, NU…	1192	577	22680	2.83589	1.34039e-15	4.46798e-16	4.75534e-15
UP_KEYWORDS	Transport	180	14.9007	4.87118e-15	SEC31A, AP1G2, PLEKHM1, UNC50, PTPN23, USE1, SLC52A2, SLC7A5, SLC26A11, ATP2B1, MVB12A, HOOK2, STARD5, TBC1D17, COL4A3BP, ATG7, SLC2A1, RAB24, STAM, MCOLN1, VPS13B, SAR1A, PQLC2, SCAMP4, AP5Z1, OSBP2, SPIRE1, RPH3A, YIF1A, TIMM8A1, SEC61B, NDEL1, COPG1, ABCB1A, SCYL1, 9030624J02RIK, SLC25A33, LYST, TRAPPC4, SLC25A37, SLC38A1, VPS26A, STX5A, ARFGAP1, ARFGAP3, SDAD1, CCDC93, SNX5, MTX2, SLC38A7, ST…	1192	1901	22680	1.8016	1.91491e-12	3.83027e-13	6.79456e-12
GOTERM_BP_DIRECT	GO:0015031~protein transport	85	7.03642	5.13442e-14	COPA, SEC24A, SEC31A, AP1G2, PLEKHM1, UNC50, USE1, PTPN23, VPS37B, PEX5, NUP188, MVB12A, HOOK2, COPB2, BLZF1, TBC1D17, ATG7, COPB1, NECAP2, RAB24, STAM, VPS13B, AGAP1, VPS11, SAR1A, SCAMP4, AP5Z1, SEC23A, KDELR3, KDELR2, SPIRE1, RPH3A, YIF1A, RAB11FIP5, TIMM8A1, SEC61B, COPG1, 9030624J02RIK, IPO7, LYST, IPO4, TOMM20, TOM1, RAB11FIP1, VPS26A, COPE, SERP1, UBAP1, ARFGAP1, MYO5A, ARFGAP3, NUP98, SDA…	1070	592	18082	2.42639	1.85678e-10	1.85678e-10	9.42912e-11
GOTERM_BP_DIRECT	GO:0006810~transport	177	14.6523	1.82084e-11	SEC31A, AP1G2, PLEKHM1, UNC50, PTPN23, USE1, SLC52A2, SLC7A5, SLC26A11, ATP2B1, MVB12A, HOOK2, ACBD3, STARD5, TBC1D17, COL4A3BP, ATG7, SLC2A1, RAB24, STAM, MCOLN1, VPS13B, SAR1A, PQLC2, SCAMP4, AP5Z1, OSBP2, SPIRE1, RPH3A, YIF1A, SEC61B, NDEL1, COPG1, ABCB1A, SCYL1, 9030624J02RIK, SLC25A33, LYST, TRAPPC4, SLC25A37, SLC38A1, VPS26A, STX5A, ARFGAP1, ARFGAP3, SDAD1, CCDC93, SNX5, MTX2, SLC38A7, STAM…	1070	1822	18082	1.64168	6.59145e-08	2.19715e-08	3.34733e-08
Annotation Cluster 2	Enrichment Score: 8.582585026163665
Category	Term	Count	%	PValue	Genes	List Total	Pop Hits	Pop Total	Fold Enrichment	Bonferroni	Benjamini	FDR
UP_KEYWORDS	Lysosome	41	3.39404	2.60213e-10	HGSNAT, PLEKHM1, ARSG, RRAGA, CTSA, RRAGD, ZNRF1, SLC26A11, ABCA5, RRAGC, CD68, SLC48A1, SQSTM1, RNASET2B, NAGA, MCOLN1, SLC30A3, VPS11, DPP7, PQLC2, IDUA, CLN3, VPS18, SPHK2, GPR137B, TECPR1, LMBRD1, RPTOR, TMEM55B, DNASE2A, PNPLA7, CTSL, NPC1, GLA, PRDX6, NBR1, GAA, ARSA, NEU1, CLCN7, 3110043O21RIK	1192	249	22680	3.13293	1.02003e-07	1.45719e-08	3.61879e-07
GOTERM_CC_DIRECT	GO:0005765~lysosomal membrane	40	3.31126	2.2014e-09	HGSNAT, STK11IP, PLEKHM1, RRAGA, CTSA, ATP6V1B2, ATP6V1G1, SLC26A11, ABCA5, SLC11A2, CD68, SLC48A1, DNAJC13, AP3D1, MCOLN1, SLC30A3, ATP6V0D1, VPS11, PQLC2, CLN3, VPS18, SPHK2, ATP6V1H, GPR137B, TECPR1, LMBRD1, ATP6V1D, RPTOR, TMEM55B, ATP6V1C1, PNPLA7, ATP6V1A, NPC1, PI4K2A, GAA, NEU1, CLCN6, SPG11, SPNS1, CLCN7	1139	234	19662	2.95086	1.35386e-06	1.35386e-07	3.26229e-06
GOTERM_CC_DIRECT	GO:0005764~lysosome	47	3.89073	3.12045e-08	HGSNAT, MYO5A, PLEKHM1, ARSG, HPS4, RRAGA, CTSA, RRAGD, ZNRF1, SLC26A11, SRC, ABCA5, RRAGC, SLC11A1, CD68, SLC48A1, GOT1, SQSTM1, RNASET2B, NAGA, MT1, MCOLN1, SLC30A3, VPS11, DPP7, PQLC2, IDUA, CLN3, VPS18, SPHK2, TECPR1, LMBRD1, RPTOR, TMEM55B, DNASE2A, GABARAP, PNPLA7, CTSL, NPC1, GLA, PRDX6, NBR1, GAA, ARSA, NEU1, CLCN7, 3110043O21RIK	1139	331	19662	2.45117	1.91906e-05	1.37077e-06	4.62425e-05
Annotation Cluster 3	Enrichment Score: 7.759414579039508
Category	Term	Count	%	PValue	Genes	List Total	Pop Hits	Pop Total	Fold Enrichment	Bonferroni	Benjamini	FDR
GOTERM_BP_DIRECT	GO:0006412~translation	61	5.04967	2.6562e-11	TARS2, NARS, RPL13, EIF5, RPL22L1, EIF2D, WARS, FAU, RPL10, EIF1, RPL12, RPS27A, CARS, SARS, AARS, TARS, RPS18, RPS19, RPL41, RPS16, SLC25A33, RARS, RPS14, EIF2S2, FARSB, SLC25A37, RPS13, RPS11, EIF2AK3, EEF1B2, RPS15A, RPL37, RPL38, VARS, RPL39, ITGAM, EIF3C, IARS, EIF3D, EIF3A, MRPL17, EIF3F, LARS, RPL5, SLC25A44, RPL10A, RPS20, RPS21, RPS23, EPRS, RPS9, RPL24, LARS2, RPS5, RPS8, RPL28, RPS7, R…	1070	401	18082	2.57068	9.61543e-08	2.40386e-08	4.88299e-08
GOTERM_CC_DIRECT	GO:0005840~ribosome	37	3.06291	1.80027e-10	RPL13, SNCA, RPS15A, RPL22L1, RPL38, RPL39, ITGAM, RPLP0, MRPL17, RPL10, FAU, RPL5, RPL10A, RPS20, RPL12, RPS21, RPS27A, RPS23, MT3, RPS9, RPL24, RPS5, RPL28, RPS8, RPS3A1, RPS7, RPS18, RPS19, RPL41, RPS16, RPL18A, RPL13A, RPS14, RPS13, RPL37A, RPS10, RPS11	1139	188	19662	3.39741	1.10717e-07	1.58167e-08	2.66785e-07
KEGG_PATHWAY	mmu03010:Ribosome	35	2.89735	3.31889e-10	RPL13, RPS15A, RPL37, RPL38, RPL22L1, RPL39, RPLP0, MRPL17, RPL10, FAU, RPL5, RPL10A, RPS20, RPL12, RPS21, RPS27A, RPS23, RPS9, RPL24, RPS5, RPL28, RPS8, RPS3A1, RPS7, RPS18, RPS19, RPL41, RPS16, RPL18A, RPL13A, RPS14, RPS13, RPL37A, RPS10, RPS11	552	145	7720	3.37581	8.96101e-08	8.96101e-08	4.36373e-07
GOTERM_CC_DIRECT	GO:0022627~cytosolic small ribosomal subunit	19	1.57285	4.34551e-10	RPS15A, RPS9, RPS5, RPS8, EIF2D, RPS7, RPS3A1, RPS18, RPS19, RPS16, RPS14, FAU, RPS13, RPS10, RPS11, RPS20, RPS21, RPS27A, RPS23	1139	53	19662	6.18845	2.67249e-07	3.34061e-08	6.43968e-07
UP_KEYWORDS	Ribosomal protein	35	2.89735	1.87161e-09	RPL13, RPS15A, RPL37, RPL38, RPL22L1, RPL39, RPLP0, MRPL17, RPL10, FAU, RPL5, RPL10A, RPS20, RPL12, RPS21, RPS27A, RPS23, RPS9, RPL24, RPS5, RPL28, RPS8, RPS3A1, RPS7, RPS18, RPS19, RPL41, RPS16, RPL18A, RPL13A, RPS14, RPS13, RPL37A, RPS10, RPS11	1192	203	22680	3.28049	7.33671e-07	6.66974e-08	2.60286e-06
UP_KEYWORDS	Ribonucleoprotein	41	3.39404	1.24357e-07	NAF1, RPL13, RPS15A, RPL37, RPL22L1, CPEB1, RPL38, RPL39, IMP3, MRPL17, RPLP0, RPL10, FAU, RPL5, RPL10A, RPL12, RPS20, RPS21, RPS27A, RPS23, SRP54B, RPS9, RPL24, RPS5, RPL28, RPS8, RPS7, RPS3A1, RPS18, RPS19, RPL41, RPS16, RPL18A, RPL13A, RPS14, RPS13, TEP1, RPL37A, RPS10, RPS11, PUF60	1192	308	22680	2.53279	4.87469e-05	3.04675e-06	0.000172944
GOTERM_MF_DIRECT	GO:0003735~structural constituent of ribosome	39	3.22848	3.37851e-07	RPL13, RPS15A, RPL37, RPL22L1, RPL38, RPL39, ITGAM, MRPL17, RPLP0, RPL10, FAU, SLC25A44, RPL5, RPL10A, RPS20, RPL12, RPS21, RPS27A, RPS23, RPS9, RPL24, RPS5, RPL28, RPS8, RPS3A1, RPS7, RPS18, RPS19, RPL41, RPS16, RPL18A, RPL13A, SLC25A33, RPS14, SLC25A37, RPS13, RPL37A, RPS10, RPS11	1034	264	17446	2.4925	0.000418172	0.00010456	0.000548311
GOTERM_CC_DIRECT	GO:0030529~intracellular ribonucleoprotein complex	41	3.39404	3.77525e-06	MYO5A, NAF1, RPL13, PABPC4, RPL22L1, CPEB1, RPL38, RPL39, IMP3, MRPL17, RPLP0, NPM1, RPL5, RPL10A, RPS20, RPL12, RPS21, RPS27A, RPS23, SECISBP2, RPS9, EPRS, RPL24, ILF3, RPS5, RPL28, RPS8, RPS3A1, RPS7, RPS18, RPS19, RPS16, RPL18A, RPL13A, RPS14, RPS13, TEP1, RPL37A, RPS10, RPS11, PUF60	1139	320	19662	2.21176	0.00231909	0.000154774	0.00559446
GOTERM_CC_DIRECT	GO:0022625~cytosolic large ribosomal subunit	15	1.24172	0.000714625	RPL13, RPL37, RPL24, RPL38, RPL22L1, RPL39, RPL28, RPL18A, RPL13A, RPLP0, RPL10, RPL37A, RPL5, RPL10A, RPL12	1139	91	19662	2.84547	0.355739	0.0136452	1.0538
Annotation Cluster 4	Enrichment Score: 5.587379111404873
Category	Term	Count	%	PValue	Genes	List Total	Pop Hits	Pop Total	Fold Enrichment	Bonferroni	Benjamini	FDR
UP_KEYWORDS	Amino-acid biosynthesis	11	0.910596	2.43385e-07	BCAT1, ADI1, PYCR1, CTH, ALDH18A1, GOT1, PHGDH, ASNS, PSPH, ASL, PSAT1	1192	25	22680	8.37181	9.54022e-05	5.61215e-06	0.000338476
GOTERM_BP_DIRECT	GO:0008652~cellular amino acid biosynthetic process	11	0.910596	7.22665e-07	BCAT1, ADI1, PYCR1, CTH, ALDH18A1, GOT1, PHGDH, ASNS, PSPH, ASL, PSAT1	1070	25	18082	7.43559	0.00261263	0.000326952	0.00132849
KEGG_PATHWAY	mmu01230:Biosynthesis of amino acids	17	1.40728	9.83179e-05	BCAT1, ALDOA, SHMT2, ALDH18A1, TALDO1, PSPH, ASL, ARG1, PYCR1, PCX, CTH, IDH3G, GOT1, ARG2, IDH2, PHGDH, PSAT1	552	78	7720	3.04812	0.0261979	0.00294534	0.129193
Annotation Cluster 5	Enrichment Score: 4.358332116959509
Category	Term	Count	%	PValue	Genes	List Total	Pop Hits	Pop Total	Fold Enrichment	Bonferroni	Benjamini	FDR
UP_KEYWORDS	Endoplasmic reticulum	86	7.11921	6.97617e-06	SEC31A, SEC24A, VAPA, PTGS2, WFS1, USE1, PDIA4, PRKCSH, AI314180, TMEM147, UGT1A7C, SRPR, COL4A3BP, HMOX1, AGPAT9, LRRC59, ATF6B, ATP8B1, PSENEN, SAR1A, JPH1, KDELR3, SEC23A, KDELR2, CYP1A1, SMIM14, UBE2J2, MOGS, RHBDD1, LPIN2, KRTCAP2, YIF1A, PNPLA7, FAM134B, SEC61B, DGAT1, RASGRF2, DGAT2, ERN1, CYP2A5, TRAPPC4, EIF2AK3, CLN8, PPP1R15A, SERP1, CRELD2, HAX1, HSD3B7, RSAD2, EXTL1, DTNBP1, G6PC3, A…	1192	997	22680	1.64123	0.00273093	0.00014392	0.00970136
GOTERM_CC_DIRECT	GO:0005783~endoplasmic reticulum	112	9.27152	4.27869e-05	SEC31A, PTGS2, VAPA, WFS1, USE1, PRKCSH, SLC26A11, ADORA1, AI314180, TMEM147, COL4A3BP, ATF6B, LRRC59, RPL10, PSENEN, SAR1A, NBAS, CYP1A1, STC2, SMIM14, UBE2J2, MOGS, YIF1A, PNPLA7, NPC1, SEC61B, RASGRF2, TRAPPC4, EIF2AK3, STX5A, CRELD2, EEF1B2, HAX1, MAMDC2, EXTL1, ASL, ANGEL1, MANF, G6PC3, ACSBG1, FIS1, MIA3, ERO1L, SEC61A1, REEP6, HERPUD1, VAC14, HTT, MAP2K2, CKAP4, CRAT, ABCB6, SYNE3, ATF6, H…	1139	1323	19662	1.46138	0.0259713	0.00125229	0.0633878
GOTERM_CC_DIRECT	GO:0005789~endoplasmic reticulum membrane	65	5.38079	0.000281887	SEC24A, SEC31A, VAPA, PTGS2, USE1, TMEM147, HMOX1, AGPAT9, LRRC59, ATF6B, PSENEN, JPH1, SEC23A, KDELR3, KDELR2, CYP1A1, SMIM14, UBE2J2, MOGS, LPIN2, KRTCAP2, RHBDD1, YIF1B, YIF1A, PNPLA7, DGAT1, RASGRF2, ERN1, CYP2A5, FKBP11, EIF2AK3, PPP1R15A, CLN8, SERP1, HSD3B7, TTC9, RSAD2, EXTL1, DTNBP1, MIA3, NDRG4, OST4, SLC39A7, SEC22B, ABCD4, HSPA5, ERO1L, ACSL6, SEC61A1, REEP6, FLRT3, SOAT2, HERPUD1, CK…	1139	710	19662	1.58037	0.159186	0.0064011	0.41692
Annotation Cluster 6	Enrichment Score: 4.0966286920338275
Category	Term	Count	%	PValue	Genes	List Total	Pop Hits	Pop Total	Fold Enrichment	Bonferroni	Benjamini	FDR
UP_KEYWORDS	Aminoacyl-tRNA synthetase	14	1.15894	3.42415e-08	CARS, TARS2, NARS, SARS, AARS, EPRS, LARS2, VARS, IARS, TARS, WARS, RARS, FARSB, LARS	1192	38	22680	7.00989	1.34226e-05	1.03251e-06	4.76199e-05
GOTERM_MF_DIRECT	GO:0004812~aminoacyl-tRNA ligase activity	14	1.15894	1.9556e-07	CARS, TARS2, NARS, SARS, AARS, EPRS, LARS2, VARS, IARS, TARS, WARS, RARS, FARSB, LARS	1034	39	17446	6.05674	0.000242074	8.06977e-05	0.000317381
UP_KEYWORDS	Protein biosynthesis	25	2.06954	7.09873e-07	EEF1B2, TARS2, NARS, EIF5, VARS, EIF2D, IARS, EIF3C, EIF3D, WARS, EIF3A, EIF3F, LARS, TCEA1, EIF1, CARS, SARS, AARS, EPRS, LARS2, TARS, RARS, EIF2S2, FARSB, EIF2AK3	1192	147	22680	3.23586	0.000278232	1.54594e-05	0.00098722
GOTERM_BP_DIRECT	GO:0006418~tRNA aminoacylation for protein translation	12	0.993377	4.47202e-06	IARS, TARS, WARS, CARS, TARS2, NARS, SARS, RARS, LARS, EPRS, LARS2, VARS	1070	36	18082	5.63302	0.0160584	0.00161756	0.00822076
UP_KEYWORDS	Ligase	37	3.06291	2.85013e-05	SLC27A1, TARS2, NARS, ASNS, CAD, TTLL7, VARS, ZNRF1, STUB1, TTC3, MTHFD1L, ACSBG1, IARS, WARS, WWP2, LARS, ACSL6, NFX1, DTX4, CARS, ADSSL1, SARS, AARS, DTX3, ACACA, EPRS, MUL1, LARS2, TARS, PCX, RNF115, MIB2, RARS, FARSB, RNF25, NEURL3, TRIM39	1192	330	22680	2.13331	0.0111105	0.000465419	0.0396295
UP_SEQ_FEATURE	short sequence motif:"HIGH" region	8	0.662252	3.79089e-05	IARS, WARS, CARS, RARS, LARS, EPRS, LARS2, VARS	1114	17	18012	7.60883	0.0958876	0.0958876	0.0673227
INTERPRO	IPR001412:Aminoacyl-tRNA synthetase, class I, conserved site	7	0.57947	9.82071e-05	IARS, WARS, RARS, LARS, EPRS, LARS2, VARS	1154	15	20594	8.32802	0.17761	0.0383531	0.168627
UP_SEQ_FEATURE	short sequence motif:"KMSKS" region	7	0.57947	0.000169393	IARS, WARS, CARS, LARS, EPRS, LARS2, VARS	1114	15	18012	7.54542	0.362661	0.201665	0.300495
GOTERM_MF_DIRECT	GO:0016874~ligase activity	39	3.22848	0.000444153	SLC27A1, TARS2, NARS, ASNS, CAD, TTLL7, VARS, ZNRF1, STUB1, TTC3, MTHFD1L, ACSBG1, IARS, WARS, WWP2, LARS, ACSL6, NFX1, DTX4, CARS, ADSSL1, SARS, AARS, DTX3, ACACA, EPRS, MUL1, LARS2, TARS, PCX, RNF115, MIB2, RARS, FARSB, RNF25, RNF19B, SMURF1, NEURL3, TRIM39	1034	362	17446	1.81774	0.423041	0.0487692	0.718401
INTERPRO	IPR009080:Aminoacyl-tRNA synthetase, class 1a, anticodon-binding	6	0.496689	0.000480807	IARS, CARS, RARS, LARS, LARS2, VARS	1154	13	20594	8.2365	0.616155	0.083366	0.82302
INTERPRO	IPR014729:Rossmann-like alpha/beta/alpha sandwich fold	10	0.827815	0.000627973	IARS, COASY, WARS, CARS, RARS, LARS, EPRS, ASNS, LARS2, VARS	1154	44	20594	4.05585	0.713692	0.0989765	1.07365
KEGG_PATHWAY	mmu00970:Aminoacyl-tRNA biosynthesis	14	1.15894	0.000658722	CARS, TARS2, NARS, SARS, AARS, EPRS, LARS2, VARS, IARS, TARS, WARS, RARS, FARSB, LARS	552	66	7720	2.96662	0.162985	0.0147168	0.86264
GOTERM_MF_DIRECT	GO:0002161~aminoacyl-tRNA editing activity	5	0.413907	0.00288209	IARS, AARS, LARS, LARS2, VARS	1034	11	17446	7.66925	0.971933	0.156463	4.57619
INTERPRO	IPR009008:Valyl/Leucyl/Isoleucyl-tRNA synthetase, class Ia, editing domain	4	0.331126	0.00308065	IARS, LARS, LARS2, VARS	1154	6	20594	11.8972	0.997852	0.355183	5.1639
INTERPRO	IPR002300:Aminoacyl-tRNA synthetase, class Ia	4	0.331126	0.00308065	IARS, LARS, LARS2, VARS	1154	6	20594	11.8972	0.997852	0.355183	5.1639
INTERPRO	IPR013155:Valyl/Leucyl/Isoleucyl-tRNA synthetase, class I, anticodon-binding	4	0.331126	0.00308065	IARS, LARS, LARS2, VARS	1154	6	20594	11.8972	0.997852	0.355183	5.1639
Annotation Cluster 7	Enrichment Score: 4.011094048400401
Category	Term	Count	%	PValue	Genes	List Total	Pop Hits	Pop Total	Fold Enrichment	Bonferroni	Benjamini	FDR
KEGG_PATHWAY	mmu01130:Biosynthesis of antibiotics	34	2.81457	1.84845e-05	BCAT1, ALDOA, TALDO1, ADPGK, PGD, OGDHL, HK2, ECHS1, PSPH, ASL, PDHB, ARG1, GALM, GOT1, IDH3G, ARG2, IDH2, ACAA1A, BCKDHA, SHMT2, HKDC1, UAP1L1, DLAT, PCK2, AMPD3, NME6, PGM2, PYCR1, DBT, AMDHD2, CTH, GFPT1, PHGDH, PSAT1	552	214	7720	2.222	0.00497844	0.000831466	0.024301
KEGG_PATHWAY	mmu01230:Biosynthesis of amino acids	17	1.40728	9.83179e-05	BCAT1, ALDOA, SHMT2, ALDH18A1, TALDO1, PSPH, ASL, ARG1, PYCR1, PCX, CTH, IDH3G, GOT1, ARG2, IDH2, PHGDH, PSAT1	552	78	7720	3.04812	0.0261979	0.00294534	0.129193
KEGG_PATHWAY	mmu01200:Carbon metabolism	20	1.65563	0.000509655	ALDOA, SHMT2, TALDO1, ADPGK, HKDC1, OGDHL, PGD, HK2, ESD, ECHS1, DLAT, PSPH, PDHB, PCX, MTHFR, GOT1, IDH3G, IDH2, PHGDH, PSAT1	552	116	7720	2.41129	0.128589	0.0124349	0.668032
Annotation Cluster 8	Enrichment Score: 3.4297608528065826
Category	Term	Count	%	PValue	Genes	List Total	Pop Hits	Pop Total	Fold Enrichment	Bonferroni	Benjamini	FDR
UP_KEYWORDS	Unfolded protein response	10	0.827815	7.65361e-05	ATF6, HERPUD1, CHAC1, ATF6B, ERN1, UBE2J2, EIF2AK3, UBXN4, MANF, DDIT3	1192	36	22680	5.28523	0.0295577	0.00107097	0.106387
GOTERM_BP_DIRECT	GO:1990440~positive regulation of transcription from RNA polymerase II promoter in response to endoplasmic reticulum stress	6	0.496689	0.000244852	ATF6, ATF4, ATF3, ATF6B, EIF2AK3, DDIT3	1070	11	18082	9.21767	0.587893	0.0433557	0.449164
GOTERM_BP_DIRECT	GO:0006986~response to unfolded protein	10	0.827815	0.00274124	ATF6, HERPUD1, CHAC1, ATF6B, ERN1, UBE2J2, EIF2AK3, UBXN4, MANF, DDIT3	1070	51	18082	3.31354	0.999952	0.206333	4.92104
Annotation Cluster 9	Enrichment Score: 3.304570193997863
Category	Term	Count	%	PValue	Genes	List Total	Pop Hits	Pop Total	Fold Enrichment	Bonferroni	Benjamini	FDR
UP_KEYWORDS	Ribosome biogenesis	13	1.07616	5.59512e-05	NAF1, GTPBP4, SDAD1, WBSCR22, NOP14, EBNA1BP2, RCL1, DDX56, IMP3, C1QBP, WDR12, UTP14A, DDX51	1192	60	22680	4.12248	0.0216947	0.000812022	0.0777835
GOTERM_BP_DIRECT	GO:0006364~rRNA processing	20	1.65563	0.00015031	NAF1, TBL3, UTP15, WBSCR22, LAS1L, RPS7, DIMT1, NOP14, RCL1, EBNA1BP2, DDX56, IMP3, WDR36, RPS19, RPS16, WDR12, RPL5, UTP14A, MDN1, DDX51	1070	126	18082	2.68239	0.419673	0.0297789	0.27596
GOTERM_BP_DIRECT	GO:0042254~ribosome biogenesis	16	1.3245	0.000210987	NAF1, GTPBP4, SDAD1, WBSCR22, NOP14, RCL1, EBNA1BP2, DDX56, IMP3, RPS18, C1QBP, RPLP0, IPO4, WDR12, UTP14A, DDX51	1070	89	18082	3.03803	0.534132	0.0394054	0.387155
UP_KEYWORDS	rRNA processing	10	0.827815	0.0340931	NOP14, DIMT1, NAF1, DDX56, IMP3, UTP15, WBSCR22, WDR12, LAS1L, DDX51	1192	85	22680	2.23845	0.999999	0.196932	38.2703
Annotation Cluster 10	Enrichment Score: 3.1856925970287544
Category	Term	Count	%	PValue	Genes	List Total	Pop Hits	Pop Total	Fold Enrichment	Bonferroni	Benjamini	FDR
UP_KEYWORDS	Oxidoreductase	57	4.71854	0.000126546	ACOX2, PXDN, CYB5R1, HTATIP2, PTGS2, PGD, PRDX5, ALDH1L2, PDHB, MTHFD2, GSR, IDH3G, HMOX1, SMOX, LOX, NDUFS3, NQO1, IMPDH1, CYP1A1, VAT1, OGFOD2, PYCR1, PRDX6, CYP2A5, TXNRD1, ZADH2, SRXN1, KDM6B, XDH, ALDH18A1, SORD, HSD3B7, FTH1, MTHFR, PIR, ALDH1A3, FASN, IDH2, KDM3A, BDH2, TSTA3, ERO1L, BCKDHA, ALKBH6, PAOX, MAOA, DHRS11, FDXR, ADI1, AKR1B7, NDOR1, DHFR, BLVRB, PHGDH, KDM4A, ALKBH5, CRYZL1	1192	639	22680	1.69723	0.0483988	0.00165227	0.175845
GOTERM_MF_DIRECT	GO:0016491~oxidoreductase activity	57	4.71854	0.000579496	ACOX2, PXDN, CYB5R1, HTATIP2, PTGS2, SNCA, PGD, PRDX5, ALDH1L2, PDHB, MTHFD2, GSR, IDH3G, HMOX1, SMOX, LOX, NDUFS3, NQO1, IMPDH1, CYP1A1, VAT1, OGFOD2, PYCR1, PRDX6, TXNRD1, ZADH2, SRXN1, KDM6B, XDH, ALDH18A1, SORD, HSD3B7, FTH1, MTHFR, PIR, ALDH1A3, FASN, IDH2, KDM3A, BDH2, TSTA3, ERO1L, BCKDHA, ALKBH6, PAOX, MAOA, DHRS11, FDXR, ADI1, AKR1B7, NDOR1, DHFR, BLVRB, PHGDH, KDM4A, ALKBH5, CRYZL1	1034	604	17446	1.59226	0.51209	0.0580489	0.936348
UP_KEYWORDS	NADP	21	1.73841	0.000903919	ALDH18A1, HTATIP2, DHRS11, PGD, FDXR, NADK, ALDH1L2, PYCR1, GSR, NDOR1, AKR1B7, MTHFR, DHFR, BLVRB, IDH2, FASN, TXNRD1, ZADH2, TSTA3, NQO1, CRYZL1	1192	175	22680	2.28322	0.298473	0.0100773	1.24978
GOTERM_BP_DIRECT	GO:0055114~oxidation-reduction process	59	4.88411	0.00272773	ACOX2, PXDN, CYB5R1, HTATIP2, PTGS2, SNCA, PGD, PRDX5, ALDH1L2, UQCRQ, PDHB, MTHFD1L, MTHFD2, GSR, IDH3G, HMOX1, SMOX, LOX, NDUFS3, NQO1, IMPDH1, CYP1A1, VAT1, OGFOD2, PYCR1, PRDX6, TXNRD1, ZADH2, SRXN1, KDM6B, XDH, ALDH18A1, SORD, HSD3B7, FTH1, MTHFR, PIR, ALDH1A3, FASN, IDH2, KDM3A, BDH2, TSTA3, ERO1L, BCKDHA, ALKBH6, PAOX, MAOA, DHRS11, FDXR, ADI1, AKR1B7, NDOR1, DHFR, BLVRB, PHGDH, KDM4A, ALK…	1070	676	18082	1.47492	0.999949	0.209766	4.89736
Annotation Cluster 11	Enrichment Score: 3.049564741367594
Category	Term	Count	%	PValue	Genes	List Total	Pop Hits	Pop Total	Fold Enrichment	Bonferroni	Benjamini	FDR
UP_KEYWORDS	WD repeat	32	2.64901	1.33392e-05	COPA, SEC31A, UTP15, WDR81, PLAA, COPB2, WDR75, WDR73, WDR36, DMXL2, RAE1, WDR77, WDR12, FBXW2, WDR34, WDTC1, TBL3, WDR7, PAK1IP1, WIPI2, RPTOR, PWP2, VPS8, EML2, CORO1B, LYST, NLE1, TEP1, SEC13, DENND3, ATG16L2, WDR45	1192	256	22680	2.37836	0.00521537	0.00024897	0.0185493
INTERPRO	IPR015943:WD40/YVTN repeat-like-containing domain	40	3.31126	1.735e-05	COPA, SEC31A, UTP15, WDR81, PLAA, COPB2, WDR75, WDR73, WDR36, DMXL2, RAE1, WDR77, SEMA3E, WDR12, FBXW2, SEMA3B, PLXND1, VPS11, WDR34, WDTC1, TBL3, NBAS, WDR7, PAK1IP1, WIPI2, RPTOR, PWP2, VPS8, EML2, SEMA6A, CORO1B, SPAG9, LYST, SEMA4C, NLE1, SEC13, TEP1, DENND3, ATG16L2, WDR45	1154	340	20594	2.0995	0.0339544	0.0114487	0.0298104
INTERPRO	IPR001680:WD40 repeat	32	2.64901	7.3572e-05	COPA, SEC31A, UTP15, WDR81, PLAA, COPB2, WDR75, WDR73, WDR36, DMXL2, RAE1, WDR77, WDR12, FBXW2, WDR34, WDTC1, TBL3, WDR7, PAK1IP1, WIPI2, RPTOR, PWP2, VPS8, EML2, CORO1B, LYST, NLE1, TEP1, SEC13, DENND3, ATG16L2, WDR45	1154	263	20594	2.17135	0.136263	0.0359594	0.126352
SMART	SM00320:WD40	31	2.56623	0.000163844	COPA, SEC31A, UTP15, WDR81, PLAA, COPB2, WDR75, WDR73, WDR36, DMXL2, RAE1, WDR77, WDR12, FBXW2, WDR34, WDTC1, TBL3, WDR7, PAK1IP1, WIPI2, RPTOR, PWP2, EML2, CORO1B, LYST, NLE1, TEP1, SEC13, DENND3, ATG16L2, WDR45	588	262	10425	2.09778	0.0585175	0.0296998	0.22552
INTERPRO	IPR017986:WD40-repeat-containing domain	34	2.81457	0.000255505	COPA, SEC31A, UTP15, WDR81, PLAA, COPB2, WDR75, WDR73, WDR36, DMXL2, RAE1, WDR77, WDR12, FBXW2, VPS11, WDR34, WDTC1, TBL3, WDR7, PAK1IP1, WIPI2, RPTOR, PWP2, VPS8, EML2, SPAG9, CORO1B, LYST, NLE1, TEP1, SEC13, DENND3, ATG16L2, WDR45	1154	307	20594	1.9764	0.398769	0.049605	0.438157
UP_SEQ_FEATURE	repeat:WD 3	30	2.48344	0.00051688	COPA, SEC31A, UTP15, WDR81, PLAA, COPB2, WDR73, DMXL2, RAE1, WDR77, WDR12, FBXW2, PBDC1, WDR34, WDTC1, TBL3, WDR7, PAK1IP1, WIPI2, RPTOR, PWP2, EML2, CORO1B, LYST, NLE1, TEP1, SEC13, DENND3, ATG16L2, WDR45	1114	243	18012	1.99614	0.747094	0.367608	0.914255
UP_SEQ_FEATURE	repeat:WD 2	30	2.48344	0.000719785	COPA, SEC31A, UTP15, WDR81, PLAA, COPB2, WDR73, DMXL2, RAE1, WDR77, WDR12, FBXW2, PBDC1, WDR34, WDTC1, TBL3, WDR7, PAK1IP1, WIPI2, RPTOR, PWP2, EML2, CORO1B, LYST, NLE1, TEP1, SEC13, DENND3, ATG16L2, WDR45	1114	248	18012	1.9559	0.852599	0.318132	1.27099
UP_SEQ_FEATURE	repeat:WD 1	30	2.48344	0.000719785	COPA, SEC31A, UTP15, WDR81, PLAA, COPB2, WDR73, DMXL2, RAE1, WDR77, WDR12, FBXW2, PBDC1, WDR34, WDTC1, TBL3, WDR7, PAK1IP1, WIPI2, RPTOR, PWP2, EML2, CORO1B, LYST, NLE1, TEP1, SEC13, DENND3, ATG16L2, WDR45	1114	248	18012	1.9559	0.852599	0.318132	1.27099
UP_SEQ_FEATURE	repeat:WD 4	26	2.15232	0.00432708	COPA, SEC31A, UTP15, WDR81, PLAA, COPB2, DMXL2, RAE1, WDR77, WDR12, FBXW2, PBDC1, WDR34, TBL3, WDTC1, WDR7, PAK1IP1, RPTOR, PWP2, EML2, CORO1B, LYST, NLE1, TEP1, SEC13, ATG16L2	1114	230	18012	1.82777	0.99999	0.807419	7.41436
UP_SEQ_FEATURE	repeat:WD 5	24	1.98675	0.00583518	COPA, TBL3, WDTC1, SEC31A, WDR7, PAK1IP1, UTP15, WDR81, RPTOR, PWP2, PLAA, EML2, CORO1B, COPB2, DMXL2, LYST, WDR77, NLE1, SEC13, TEP1, WDR12, PBDC1, ATG16L2, WDR34	1114	211	18012	1.8391	1	0.857034	9.87423
UP_SEQ_FEATURE	repeat:WD 7	16	1.3245	0.0117461	WDTC1, TBL3, SEC31A, WDR7, UTP15, RPTOR, PWP2, PLAA, EML2, COPB2, DMXL2, LYST, NLE1, TEP1, WDR12, ATG16L2	1114	127	18012	2.03701	1	0.927063	18.9336
INTERPRO	IPR020472:G-protein beta WD-40 repeat	12	0.993377	0.0126259	COPB2, COPA, TBL3, RAE1, PAK1IP1, UTP15, NLE1, FBXW2, TEP1, WDR12, ATG16L2, PWP2	1154	91	20594	2.35329	1	0.622055	19.6153
UP_SEQ_FEATURE	repeat:WD 6	19	1.57285	0.0151878	COPA, TBL3, WDTC1, SEC31A, WDR7, UTP15, RPTOR, PWP2, PLAA, EML2, COPB2, DMXL2, LYST, NLE1, SEC13, TEP1, WDR12, PBDC1, ATG16L2	1114	167	18012	1.83956	1	0.956296	23.8052
INTERPRO	IPR019775:WD40 repeat, conserved site	17	1.40728	0.018639	COPA, TBL3, WDR7, PAK1IP1, UTP15, PWP2, CORO1B, WDR36, RAE1, LYST, WDR77, NLE1, FBXW2, TEP1, WDR12, DENND3, ATG16L2	1154	161	20594	1.88433	1	0.657095	27.6257
Annotation Cluster 12	Enrichment Score: 3.010876712701486
Category	Term	Count	%	PValue	Genes	List Total	Pop Hits	Pop Total	Fold Enrichment	Bonferroni	Benjamini	FDR
UP_KEYWORDS	ATP-binding	127	10.5132	3.0237e-10	ADCY1, TARS2, DQX1, PI4K2B, MTHFD1L, ATP2B1, DDX18, IDH3G, OPLAH, DHX37, CUL9, DHX34, MLKL, CARS, HKDC1, AARS, PIM1, RPS6KC1, UBE2J2, NME6, PNKP, ABCB1A, MAPK6, RIOK3, RARS, PI4K2A, CAMK1, EIF2AK3, EP400, SRXN1, FGFR1, COASY, STK10, UBA5, UBE2QL1, SRC, ACSBG1, ABCA5, IRAK3, TTBK2, ENTPD2, STK38L, DHX8, SPHK2, MAP2K2, SPHK1, ACACA, EPRS, ABCB6, ATP13A4, HYOU1, DDX56, PLK3, DDX50, FUK, CLCN6, DDX54…	1192	1363	22680	1.77286	1.18529e-07	1.48161e-08	4.20507e-07
UP_KEYWORDS	Transferase	146	12.0861	4.94243e-10	HGSNAT, GCAT, PI4K2B, PRKCSH, GOT1, CDKN2B, WWP2, CRLS1, CHAC1, CMAS, HKDC1, UGCG, PIM1, RPS6KC1, UBE2J2, PLAUR, NME6, PNKP, MAPK6, RIOK3, CHPF, PI4K2A, CAMK1, MGAT5, EIF2AK3, FGFR1, COASY, TALDO1, SRM, STK10, AKAP12, UBE2QL1, EXTL1, RABGGTB, SRC, RABGGTA, GMPPB, IRAK3, METTL22, ECE2, TTBK2, METTL2, METTL1, HECTD3, B3GNT2, STK38L, B4GALT7, B4GALT5, MGAT4B, KAT8, GLT1D1, B4GALT2, SPHK2, MAP2K2, US…	1192	1654	22680	1.67952	1.93743e-07	2.1527e-08	6.87346e-07
UP_KEYWORDS	Nucleotide-binding	152	12.5828	7.53384e-10	ADCY1, TARS2, EIF5, DQX1, RRAD, PI4K2B, MTHFD1L, ATP2B1, PRKAR2B, IDH3G, DDX18, OPLAH, DHX37, CUL9, RALB, DHX34, RAB24, MLKL, SAR1A, GTPBP2, CARS, GTPBP4, GTPBP6, HKDC1, SRP54B, AARS, PIM1, RPS6KC1, UBE2J2, GEM, NME6, PNKP, ABCB1A, MAPK6, RIOK3, RARS, PI4K2A, CAMK1, EIF2AK3, EP400, SRXN1, FGFR1, COASY, STK10, RRAGA, UBA5, UBE2QL1, RRAGD, SRC, ACSBG1, RRAGC, ABCA5, GMPPB, IRAK3, VRK3, TTBK2, ENTPD…	1192	1754	22680	1.64885	2.95327e-07	2.95327e-08	1.04774e-06
GOTERM_MF_DIRECT	GO:0005524~ATP binding	138	11.4238	1.89973e-07	ADCY1, TARS2, DQX1, PI4K2B, MTHFD1L, ATP2B1, DDX18, IDH3G, OPLAH, DHX37, CUL9, OASL1, DHX34, MLKL, CARS, HKDC1, AARS, PIM1, RPS6KC1, UBE2J2, NME6, PNKP, RENBP, ABCB1A, MAPK6, SCYL1, RIOK3, RARS, PI4K2A, CAMK1, EIF2AK3, EP400, SRXN1, FGFR1, COASY, STK10, UBA5, UBE2QL1, ATP6V1B2, SRC, ACSBG1, ABCA5, IRAK3, VRK3, TTBK2, NPM1, RUNX1, ENTPD2, STK38L, DNAJA3, DHX8, SPHK2, MAP2K2, SPHK1, ACACA, EPRS, AB…	1034	1507	17446	1.54505	0.000235159	0.000117587	0.000308315
GOTERM_MF_DIRECT	GO:0016740~transferase activity	133	11.0099	7.14977e-07	HGSNAT, PI4K2B, GOT1, WWP2, OASL1, CRLS1, CHAC1, CMAS, HKDC1, UGCG, RPS6KC1, UBE2J2, NME6, PNKP, MAPK6, RIOK3, CHPF, PI4K2A, CAMK1, MGAT5, EIF2AK3, FGFR1, COASY, TALDO1, SRM, STK10, UBE2QL1, EXTL1, RABGGTB, SRC, RABGGTA, GMPPB, IRAK3, METTL22, ECE2, METTL2, METTL1, GMPPA, HECTD3, B3GNT2, STK38L, B4GALT7, B4GALT5, MGAT4B, KAT8, GLT1D1, B4GALT2, SPHK2, MAP2K2, UST, SPHK1, DLAT, CRAT, UAP1L1, PLK3, …	1034	1472	17446	1.52447	0.000884751	0.000177013	0.00116036
UP_KEYWORDS	Kinase	63	5.21523	5.5265e-05	SEPHS2, FASTK, PIP5K1B, PI4K2B, PRKCSH, CDKN2B, CDK10, IP6K1, SIK2, IRAK1, SRPK2, LIMK1, HKDC1, PIM1, PI4KA, PKN1, RPS6KC1, CDK7, CDK4, PLAUR, NME6, GAK, PNKP, MAPK6, RIOK3, PI4K2A, ERN1, CAMK1, NRK, CDK11B, EIF2AK3, FGFR1, COASY, ALDH18A1, ADPGK, STK10, AKAP12, HK2, MKNK1, SRC, GALK1, IRAK3, TTBK2, DGKD, STK38L, SPHK2, MAP2K2, SPHK1, PDK4, AXL, NADK, DGKH, PLK3, RPS6KA4, MAPK12, FYN, RPS6KA2, IK…	1192	707	22680	1.69546	0.0214315	0.000832902	0.0768299
GOTERM_MF_DIRECT	GO:0000166~nucleotide binding	150	12.4172	0.00041885	ADCY1, TARS2, EIF5, DQX1, RRAD, PI4K2B, MTHFD1L, ATP2B1, PRKAR2B, IDH3G, DDX18, OPLAH, CUL9, RALB, DHX34, RAB24, MLKL, SAR1A, GTPBP2, CARS, GTPBP4, GTPBP6, HKDC1, AARS, RPS6KC1, UBE2J2, GEM, NME6, PNKP, ABCB1A, MAPK6, RIOK3, RARS, PI4K2A, CAMK1, EIF2AK3, EP400, SRXN1, FGFR1, COASY, STK10, PABPC4, RRAGA, UBA5, UBE2QL1, RRAGD, SRC, ACSBG1, ABCA5, RRAGC, GMPPB, IRAK3, VRK3, ENTPD2, STK38L, DHX8, ADS…	1034	1936	17446	1.30726	0.404673	0.0505425	0.677604
GOTERM_MF_DIRECT	GO:0016301~kinase activity	60	4.96689	0.0016738	SEPHS2, FASTK, PIP5K1B, PI4K2B, PRKCSH, CDKN2B, COL4A3BP, CDK10, IP6K1, SIK2, IRAK1, SRPK2, LIMK1, HKDC1, PI4KA, PKN1, RPS6KC1, CDK7, CDK4, NME6, GAK, PLAUR, PNKP, MAPK6, RIOK3, PI4K2A, ERN1, CAMK1, NRK, CDK11B, EIF2AK3, FGFR1, COASY, ALDH18A1, ADPGK, STK10, AKAP12, HK2, MKNK1, SRC, GALK1, IRAK3, STK38L, SPHK2, MAP2K2, SPHK1, PDK4, AXL, NADK, PLK3, RPS6KA4, MAPK12, RPS6KA2, FYN, IKBKG, UCKL1, FUK…	1034	674	17446	1.50199	0.874306	0.129128	2.68213
GOTERM_BP_DIRECT	GO:0016310~phosphorylation	55	4.55298	0.00212225	SEPHS2, TOLLIP, FASTK, PIP5K1B, PI4K2B, CDK10, IP6K1, SIK2, IRAK1, SRPK2, LIMK1, HKDC1, PI4KA, PKN1, RPS6KC1, CDK7, CDK4, GAK, NME6, PNKP, MAPK6, RIOK3, PI4K2A, ERN1, CAMK1, NRK, CDK11B, EIF2AK3, FGFR1, COASY, ALDH18A1, ADPGK, STK10, HK2, MKNK1, SRC, GALK1, IRAK3, STK38L, SPHK2, MAP2K2, PDK4, SPHK1, AXL, NADK, PLK3, RPS6KA4, MAPK12, RPS6KA2, FYN, UCKL1, FUK, CDK20, GUK1, PIP4K2C	1070	612	18082	1.51871	0.999543	0.183221	3.83027
GOTERM_MF_DIRECT	GO:0004672~protein kinase activity	42	3.47682	0.0493476	FGFR1, STK10, FASTK, MKNK1, TRIB3, CAD, CCL5, SRC, IRAK3, VRK3, TTBK2, MLKL, CDK10, STK38L, SIK2, IRAK1, SRPK2, LIMK1, MAP2K2, PDK4, AXL, PIM1, RPS6KC1, PKN1, CDK7, CDK4, GAK, GTF2H1, PLK3, RPS6KA4, MAPK6, SCYL1, MAPK12, FYN, RPS6KA2, ERN1, CAMK1, NRK, CDK11B, EIF2AK3, FASTKD5, CDK20	1034	531	17446	1.33454	1	0.679897	56.0149
UP_KEYWORDS	Serine/threonine-protein kinase	30	2.48344	0.0562781	STK10, FASTK, MKNK1, IRAK3, TTBK2, CDK10, STK38L, SIK2, IRAK1, SRPK2, MAP2K2, LIMK1, PIM1, RPS6KC1, PKN1, CDK7, CDK4, GAK, PLK3, RPS6KA4, MAPK12, MAPK6, RIOK3, RPS6KA2, ERN1, CAMK1, CDK11B, NRK, EIF2AK3, CDK20	1192	405	22680	1.4094	1	0.258266	55.3157
SMART	SM00220:S_TKc	30	2.48344	0.0594618	STK10, MKNK1, TRIB3, VRK3, TTBK2, CDK10, STK38L, SIK2, IRAK1, SRPK2, MAP2K2, LIMK1, PIM1, RPS6KC1, PKN1, CDK7, CDK4, GAK, PLK3, RPS6KA4, SCYL1, MAPK12, MAPK6, RPS6KA2, ERN1, CAMK1, CDK11B, NRK, EIF2AK3, CDK20	588	380	10425	1.3997	1	0.734736	57.0304
UP_SEQ_FEATURE	nucleotide phosphate-binding region:ATP	72	5.96026	0.0676697	SEPHS2, DQX1, MTHFD1L, LONP1, ATAD3A, IDH3G, DDX18, NUBP1, CUL9, DHX34, CDK10, DYNC1H1, SIK2, SRPK2, IRAK1, LIMK1, SARS, HKDC1, PIM1, RPS6KC1, PKN1, CDK7, CDK4, GAK, ATP6V1A, PNKP, KIF1A, MAPK6, RIOK3, ERN1, CAMK1, CDK11B, NRK, EIF2AK3, SRXN1, EP400, MYO5A, FGFR1, COASY, STK10, MKNK1, SRC, ACSBG1, IRAK3, GALK1, TTBK2, VRK3, ABCD4, STK38L, DHX8, MSH3, MAP2K2, PDK4, AXL, ACACA, EPRS, ABCB6, DDX56, …	1114	963	18012	1.20888	1	0.997992	71.1985
UP_SEQ_FEATURE	binding site:ATP	46	3.80795	0.0720826	FGFR1, STK10, MKNK1, UBA5, VARS, SRC, ACSBG1, IARS, IRAK3, VRK3, TTBK2, LARS, CDK10, STK38L, SIK2, IRAK1, SRPK2, CARS, LIMK1, MAP2K2, HKDC1, PDK4, AXL, PIM1, EPRS, PKN1, RPS6KC1, CDK7, LARS2, CDK4, GAK, NME6, PCX, PLK3, RPS6KA4, MAPK6, MAPK12, RIOK3, FYN, RPS6KA2, ERN1, CAMK1, NRK, CDK11B, EIF2AK3, CDK20	1114	583	18012	1.27575	1	0.998366	73.5265
GOTERM_BP_DIRECT	GO:0006468~protein phosphorylation	43	3.5596	0.0939971	FGFR1, STK10, FASTK, MKNK1, TRIB3, RORC, SRC, IRAK3, HSF1, VRK3, MLKL, CDK10, STK38L, SIK2, IRAK1, SRPK2, LIMK1, MAP2K2, PDK4, AXL, PIM1, RPS6KC1, PKN1, ILF3, CDK7, CDK4, GAK, PLK3, RPS6KA4, MAPK6, SCYL1, MAPK12, RIOK3, FYN, RPS6KA2, ERN1, CAMK1, NRK, CDK11B, ADM2, EIF2AK3, IGFBP3, CDK20	1070	576	18082	1.26156	1	0.909124	83.7109
UP_SEQ_FEATURE	active site:Proton acceptor	53	4.38742	0.112007	PXDN, HTATIP2, PTGS2, CNDP2, GSR, CDK10, SULT1E1, SIK2, IRAK1, SRPK2, PIM1, PKN1, RPS6KC1, CDK7, CDK4, GAK, MAPK6, RIOK3, ERN1, CAMK1, NEU1, NRK, CDK11B, TXNRD1, EIF2AK3, XDH, ALDOA, FGFR1, ADPGK, HSD3B7, UNG, STK10, MKNK1, SRC, GALM, TTBK2, VRK3, ALDH1A3, BDH2, GALE, ACAA1A, STK38L, MAP2K2, AXL, SIRT6, CRAT, SIRT2, PLK3, RPS6KA4, MAPK12, RPS6KA2, FYN, CDK20	1114	710	18012	1.20696	1	0.99988	87.8798
INTERPRO	IPR011009:Protein kinase-like domain	39	3.22848	0.114799	FGFR1, STK10, MKNK1, TRIB3, WDR81, SRC, IRAK3, VRK3, TTBK2, MLKL, CDK10, STK38L, SIK2, IRAK1, SRPK2, LIMK1, MAP2K2, PI4KA, AXL, PIM1, RPS6KC1, PKN1, CDK7, CDK4, GAK, PLK3, RPS6KA4, MAPK6, SCYL1, MAPK12, RIOK3, FYN, RPS6KA2, ERN1, CAMK1, NRK, CDK11B, EIF2AK3, CDK20	1154	556	20594	1.25177	1	0.971854	87.6984
INTERPRO	IPR000719:Protein kinase, catalytic domain	36	2.98013	0.133485	FGFR1, STK10, MKNK1, TRIB3, SRC, IRAK3, VRK3, TTBK2, CDK10, MLKL, STK38L, SIK2, IRAK1, SRPK2, LIMK1, MAP2K2, AXL, PIM1, RPS6KC1, PKN1, CDK7, CDK4, GAK, PLK3, RPS6KA4, MAPK6, SCYL1, MAPK12, RPS6KA2, FYN, ERN1, CAMK1, NRK, CDK11B, EIF2AK3, CDK20	1154	515	20594	1.24747	1	0.978824	91.4742
GOTERM_MF_DIRECT	GO:0004674~protein serine/threonine kinase activity	32	2.64901	0.143695	HTATIP2, STK10, FASTK, MKNK1, IRAK3, VRK3, TTBK2, CDK10, STK38L, SIK2, IRAK1, SRPK2, MAP2K2, LIMK1, PIM1, RPS6KC1, PKN1, CDK7, CDK4, GAK, PLK3, RPS6KA4, MAPK6, MAPK12, RIOK3, RPS6KA2, ERN1, CAMK1, CDK11B, NRK, EIF2AK3, CDK20	1034	428	17446	1.26148	1	0.901119	91.935
INTERPRO	IPR008271:Serine/threonine-protein kinase, active site	23	1.90397	0.23427	IRAK1, SRPK2, MAP2K2, STK10, PIM1, MKNK1, PKN1, CDK7, CDK4, GAK, RPS6KA4, PLK3, MAPK6, RPS6KA2, ERN1, CAMK1, CDK11B, NRK, CDK10, EIF2AK3, STK38L, SIK2, CDK20	1154	333	20594	1.23259	1	0.996495	98.9815
INTERPRO	IPR017441:Protein kinase, ATP binding site	26	2.15232	0.278465	FGFR1, STK10, MKNK1, SRC, TTBK2, CDK10, SIK2, STK38L, IRAK1, SRPK2, MAP2K2, LIMK1, PIM1, AXL, PKN1, CDK7, CDK4, PLK3, RPS6KA4, MAPK12, MAPK6, RPS6KA2, FYN, CAMK1, NRK, CDK20	1154	394	20594	1.17764	1	0.998394	99.6333
UP_SEQ_FEATURE	domain:Protein kinase	34	2.81457	0.37627	FGFR1, STK10, MKNK1, TRIB3, SRC, IRAK3, VRK3, TTBK2, CDK10, MLKL, STK38L, SIK2, IRAK1, SRPK2, MAP2K2, LIMK1, PIM1, AXL, PKN1, CDK7, CDK4, GAK, PLK3, MAPK6, SCYL1, MAPK12, RIOK3, FYN, ERN1, CAMK1, CDK11B, NRK, EIF2AK3, CDK20	1114	502	18012	1.0951	1	0.999999	99.9772
Annotation Cluster 13	Enrichment Score: 2.8272832524655778
Category	Term	Count	%	PValue	Genes	List Total	Pop Hits	Pop Total	Fold Enrichment	Bonferroni	Benjamini	FDR
GOTERM_CC_DIRECT	GO:0016020~membrane	547	45.2815	2.93371e-19	TGOLN2, HGSNAT, PTGS2, PLEKHM1, PGF, RPL13, TGOLN1, BTC, USE1, SLC52A2, AI314180, TVP23B, ACBD3, TMEM147, SERPINE2, RPLP0, DHX34, RPL10, RPL12, IBTK, TMEFF1, CYP1A1, PDPN, AIG1, UGCG, PTPRS, COLEC12, SPIRE1, GEM, UBE2J2, PTPRN, YIF1B, MAGED2, YIF1A, PLAUR, SSTR5, NPC1, RPS18, RPS19, SCYL1, RPS16, RPS14, RPS13, TRAPPC4, RPS10, RPS11, MYBBP1A, EIF2AK3, MTX2, BCL2L2, ATP6V0B, DUSP18, PROCR, GORASP1,…	1139	6998	19662	1.34933	1.80423e-16	9.02116e-17	4.34751e-16
UP_KEYWORDS	Membrane	473	39.1556	0.176429	TGOLN2, HGSNAT, PTGS2, PLEKHM1, TGOLN1, BTC, USE1, SLC52A2, TVP23B, ACBD3, TMEM147, WDR75, RPL10, SMOX, IBTK, TMEFF1, CYP1A1, PDPN, AIG1, UGCG, SIPA1L2, PTPRS, COLEC12, SPIRE1, UBE2J2, GEM, PTPRN, YIF1B, YIF1A, PLAUR, SPAG9, SSTR5, NPC1, TIMM8A1, TRAPPC4, EIF2AK3, MTX2, BCL2L2, ATP6V0B, DUSP18, PROCR, GORASP1, DVL2, MGAT4B, BRI3BP, SPHK2, MAP2K2, MAOA, SPHK1, TMEM120B, RPS8, DVL1, SYNE3, HGS, RGS…	1192	8683	22680	1.03647	1	0.536328	93.2756
UP_SEQ_FEATURE	transmembrane region	272	22.5166	0.375315	TGOLN2, HGSNAT, ADCY1, VAPA, TGOLN1, BTC, LEMD2, USE1, CNPPD1, TMEM11, SLC52A2, ADORA1, MEGF10, SLC26A11, TVP23B, TMEM147, FAM171B, CD44, HTRA2, CLEC4E, PSENEN, CLEC4D, TMEFF1, CRLS1, PDPN, AIG1, UGCG, PTPRS, COLEC12, UBE2J2, YIF1B, PTPRN, YIF1A, CLEC4N, LHFPL2, SSTR5, NPC1, ABCB1A, MGAT5, EIF2AK3, BLCAP, CRELD1, ATP6V0C-PS2, ATP6V0B, SLC11A2, SLC11A1, CD68, SERINC5, PROCR, MGAT4B, BRI3BP, GDE1, …	1114	4312	18012	1.01992	1	1	99.9766
UP_SEQ_FEATURE	topological domain:Cytoplasmic	168	13.9073	0.833299	HGSNAT, TGOLN2, ADCY1, VAPA, ATP6AP2, TGOLN1, BTC, UNC50, USE1, TSPAN7, TNFSF13, ADORA1, MEGF10, SLC26A11, MARCO, NRCAM, FAM171B, CD44, CLEC4E, LRRC59, ATF6B, SLC2A1, PSENEN, CLEC4D, PQLC2, SCAMP4, TMEFF1, TMEM167B, PDPN, PTPRS, COLEC12, UBE2J2, MOGS, YIF1B, PTPRN, YIF1A, CLEC4N, NCAM1, SSTR5, IGSF8, SEC61B, ABCB1A, CHPF, SLC38A1, MGAT5, STX5A, EIF2AK3, C3AR1, FGFR1, CRELD1, PAQR8, ITGB2, ATP6V0C…	1114	2880	18012	0.943178	1	1	100
UP_KEYWORDS	Transmembrane helix	312	25.8278	0.999787	TGOLN2, PVR, HGSNAT, ADCY1, VAPA, TGOLN1, BTC, LEMD2, USE1, CNPPD1, TMEM11, SLC52A2, ADORA1, MEGF10, SLC26A11, TVP23B, ATP2B1, TMEM147, WDR75, FAM171B, CD44, CLEC4E, HTRA2, CCBE1, RPL10, SMOX, PSENEN, CLEC4D, VPS13B, TMEFF1, CRLS1, PDPN, AIG1, UGCG, SIPA1L2, PTPRS, COLEC12, UBE2J2, PTPRN, YIF1B, YIF1A, CLEC4N, PLAUR, SPAG9, LHFPL2, SSTR5, NPC1, ABCB1A, MGAT5, EIF2AK3, BLCAP, ALDOA, CRELD1, BCL2L2…	1192	6938	22680	0.855632	1	0.999999	100
UP_KEYWORDS	Transmembrane	312	25.8278	0.999829	TGOLN2, PVR, HGSNAT, ADCY1, VAPA, TGOLN1, BTC, LEMD2, USE1, CNPPD1, TMEM11, SLC52A2, ADORA1, MEGF10, SLC26A11, TVP23B, ATP2B1, TMEM147, WDR75, FAM171B, CD44, CLEC4E, HTRA2, CCBE1, RPL10, SMOX, PSENEN, CLEC4D, VPS13B, TMEFF1, CRLS1, PDPN, AIG1, UGCG, SIPA1L2, PTPRS, COLEC12, UBE2J2, PTPRN, YIF1B, YIF1A, CLEC4N, PLAUR, SPAG9, LHFPL2, SSTR5, NPC1, ABCB1A, MGAT5, EIF2AK3, BLCAP, ALDOA, CRELD1, BCL2L2…	1192	6955	22680	0.853541	1	1	100
GOTERM_CC_DIRECT	GO:0016021~integral component of membrane	312	25.8278	1	TGOLN2, PVR, HGSNAT, ADCY1, VAPA, TGOLN1, BTC, LEMD2, USE1, CNPPD1, TMEM11, SLC52A2, ADORA1, MEGF10, SLC26A11, TVP23B, ATP2B1, ACBD3, TMEM147, WDR75, FAM171B, CD44, CLEC4E, HTRA2, CCBE1, SMOX, PSENEN, CLEC4D, VPS13B, TMEFF1, CRLS1, PDPN, AIG1, UGCG, SIPA1L2, PTPRS, COLEC12, UBE2J2, PTPRN, YIF1B, YIF1A, CLEC4N, PLAUR, SPAG9, LHFPL2, SSTR5, NPC1, ABCB1A, MGAT5, EIF2AK3, BLCAP, ALDOA, CRELD1, BCL2L2…	1139	6878	19662	0.783062	1	1	100
Annotation Cluster 14	Enrichment Score: 2.514944326322689
Category	Term	Count	%	PValue	Genes	List Total	Pop Hits	Pop Total	Fold Enrichment	Bonferroni	Benjamini	FDR
GOTERM_MF_DIRECT	GO:0098641~cadherin binding involved in cell-cell adhesion	31	2.56623	0.00116238	ALDOA, VAPA, SNX5, EIF5, SNX2, KLC2, SRC, PDXDC1, EZR, SND1, LRRC59, PLIN3, FASN, NDRG1, HSPA5, GOLGA3, GOLGA2, SWAP70, BAIAP2L1, SLC3A2, ARFIP2, PI4KA, RPL24, MICALL1, CORO1B, SCYL1, PRDX6, RARS, CAPG, STX5A, PUF60	1034	279	17446	1.8747	0.763041	0.0977357	1.86987
GOTERM_CC_DIRECT	GO:0005913~cell-cell adherens junction	32	2.64901	0.0029255	PVR, ALDOA, VAPA, SNX5, EIF5, SNX2, KLC2, SRC, PDXDC1, EZR, SND1, LRRC59, PLIN3, FASN, NDRG1, HSPA5, GOLGA3, GOLGA2, SWAP70, BAIAP2L1, SLC3A2, ARFIP2, PI4KA, RPL24, MICALL1, CORO1B, SCYL1, PRDX6, RARS, CAPG, STX5A, PUF60	1139	316	19662	1.7481	0.835001	0.0475311	4.24879
GOTERM_BP_DIRECT	GO:0098609~cell-cell adhesion	21	1.73841	0.00838721	ALDOA, FLRT3, VAPA, SNX5, EIF5, SLC3A2, PI4KA, ARFIP2, KLC2, PDXDC1, SCYL1, PRDX6, SND1, RARS, PLIN3, LRRC59, CAPG, NDRG1, GOLGA3, PUF60, GOLGA2	1070	189	18082	1.87767	1	0.42556	14.3444
Annotation Cluster 15	Enrichment Score: 2.405889822219097
Category	Term	Count	%	PValue	Genes	List Total	Pop Hits	Pop Total	Fold Enrichment	Bonferroni	Benjamini	FDR
KEGG_PATHWAY	mmu05323:Rheumatoid arthritis	18	1.49007	5.1994e-05	CSF2, CCL2, CXCL5, ATP6V1H, TNFSF13, ITGB2, ATP6V1G1, ATP6V1B2, CCL5, ATP6V1D, ATP6V0B, ATP6V1F, ATP6V1C1, CTSL, ATP6V1A, VEGFA, ATP6V0A1, ATP6V0D1	552	82	7720	3.06999	0.0139407	0.0017533	0.0683408
UP_KEYWORDS	Hydrogen ion transport	10	0.827815	0.000470796	ATP6V1C1, ATP6V1A, ATP6V1H, ATP6V0A1, ATP6V1B2, ATP6V1G1, ATP6V0D1, ATP6V1D, ATP6V0B, ATP6V1F	1192	45	22680	4.22819	0.168559	0.00557818	0.652752
GOTERM_BP_DIRECT	GO:0015992~proton transport	12	0.993377	0.000512719	ATP6V1C1, SLC11A2, ATP6V1A, SLC4A11, ATP6V1H, ATP6V0A1, ATP6V1B2, ATP6V1G1, ATP6V0D1, ATP6V1D, ATP6V0B, ATP6V1F	1070	58	18082	3.49636	0.843784	0.0809246	0.938362
GOTERM_BP_DIRECT	GO:0015991~ATP hydrolysis coupled proton transport	9	0.745033	0.000535449	ATP6V1C1, ATP6V1A, ATP6V1H, ATP6V0A1, ATP6V1B2, ATP1A2, ATP6V0D1, ATP6V0B, ATP6V1F	1070	33	18082	4.60884	0.85613	0.0808423	0.979768
GOTERM_BP_DIRECT	GO:0007035~vacuolar acidification	6	0.496689	0.000617425	SLC11A1, DMXL2, ATP6V1H, ATP6V0A1, ATP6V0D1, ATP6V0B	1070	13	18082	7.79957	0.89309	0.0889496	1.12897
KEGG_PATHWAY	mmu04721:Synaptic vesicle cycle	13	1.07616	0.00123723	ATP6V1C1, ATP6V1A, STX3, ATP6V1H, ATP6V0A1, NAPA, ATP6V1B2, ATP6V1G1, ATP6V0D1, CLTC, ATP6V1D, ATP6V0B, ATP6V1F	552	62	7720	2.93245	0.284132	0.0253845	1.61456
GOTERM_MF_DIRECT	GO:0046961~proton-transporting ATPase activity, rotational mechanism	7	0.57947	0.0022729	ATP6V1C1, ATP6V1A, ATP6V1H, ATP6V0A1, ATP6V0D1, ATP6V0B, ATP6V1F	1034	24	17446	4.9211	0.940218	0.131383	3.62562
KEGG_PATHWAY	mmu04966:Collecting duct acid secretion	8	0.662252	0.00229035	ATP6V1C1, ATP6V1A, ATP6V0A1, ATP6V1B2, ATP6V1G1, ATP6V0D1, ATP6V1D, ATP6V1F	552	27	7720	4.14385	0.461573	0.0432581	2.96984
KEGG_PATHWAY	mmu04145:Phagosome	24	1.98675	0.00287999	MSR1, ATP6V1H, ITGA2, ITGB2, EEA1, COLEC12, ATP6V1G1, ATP6V1B2, ATP6V1D, ITGAM, ATP6V0B, ATP6V1F, MARCO, ATP6V1C1, CTSL, ATP6V1A, SEC61B, ATP6V0A1, SEC22B, HGS, CLEC7A, DYNC1H1, ATP6V0D1, SEC61A1	552	174	7720	1.92904	0.541006	0.05059	3.72111
GOTERM_CC_DIRECT	GO:0016471~vacuolar proton-transporting V-type ATPase complex	5	0.413907	0.00699933	ATP6V0A1, ATP6V1G1, ATP6V0D1, ATP6V0B, ATP6V1F	1139	14	19662	6.16518	0.986696	0.0896327	9.88548
GOTERM_CC_DIRECT	GO:0033180~proton-transporting V-type ATPase, V1 domain	4	0.331126	0.00869201	ATP6V1C1, ATP6V1A, ATP6V1B2, ATP6V1F	1139	8	19662	8.63126	0.995341	0.0980978	12.1352
GOTERM_MF_DIRECT	GO:0008553~hydrogen-exporting ATPase activity, phosphorylative mechanism	4	0.331126	0.0461532	ATP6V1C1, ATP6V1G1, ATP6V0D1, ATP6V0B	1034	14	17446	4.82067	1	0.675336	53.5538
GOTERM_CC_DIRECT	GO:0033179~proton-transporting V-type ATPase, V0 domain	3	0.248344	0.110626	ATP6V0A1, ATP6V0D1, ATP6V0B	1139	10	19662	5.17875	1	0.56759	82.4015
GOTERM_MF_DIRECT	GO:0015078~hydrogen ion transmembrane transporter activity	5	0.413907	0.118342	ATP6V1C1, SLC11A2, ATP6V0A1, ATP6V0D1, ATP6V0B	1034	32	17446	2.6363	1	0.878412	87.0503
KEGG_PATHWAY	mmu00190:Oxidative phosphorylation	13	1.07616	0.288397	ATP6V1H, ATP6V1G1, COX7A2L, ATP6V1B2, ATP6V1D, UQCRQ, ATP6V0B, ATP6V1F, ATP6V1C1, ATP6V1A, ATP6V0A1, NDUFS3, ATP6V0D1	552	139	7720	1.308	1	0.811799	98.8592
Annotation Cluster 16	Enrichment Score: 2.337275617626945
Category	Term	Count	%	PValue	Genes	List Total	Pop Hits	Pop Total	Fold Enrichment	Bonferroni	Benjamini	FDR
GOTERM_CC_DIRECT	GO:0030126~COPI vesicle coat	6	0.496689	0.000362	COPB2, COPA, COPG1, SCYL1, COPB1, COPE	1139	12	19662	8.63126	0.199621	0.00764888	0.535113
GOTERM_BP_DIRECT	GO:0006890~retrograde vesicle-mediated transport, Golgi to ER	8	0.662252	0.00122421	COPB2, COPA, SCFD1, NBAS, SCYL1, HTT, COPB1, COPE	1070	29	18082	4.66181	0.988137	0.125737	2.22672
GOTERM_CC_DIRECT	GO:0030117~membrane coat	7	0.57947	0.00664686	COPB2, COPA, COPG1, AP1G2, COPB1, AP3D1, CLTC	1139	30	19662	4.02792	0.983452	0.0871134	9.4103
GOTERM_BP_DIRECT	GO:0006891~intra-Golgi vesicle-mediated transport	4	0.331126	0.151956	COPB2, COPA, COPB1, COPE	1070	23	18082	2.93897	1	0.962309	95.1684
Annotation Cluster 17	Enrichment Score: 2.2488478349891032
Category	Term	Count	%	PValue	Genes	List Total	Pop Hits	Pop Total	Fold Enrichment	Bonferroni	Benjamini	FDR
UP_KEYWORDS	Mitochondrion	88	7.28477	2.20694e-05	GRPEL2, TARS2, FASTK, GCAT, PRDX5, BNIP3, TMEM11, TRMT10C, ALDH1L2, UQCRQ, WDR81, MTHFD1L, PDHB, GSR, ACBD3, MTHFD2, LONP1, ATAD3A, GHITM, IDH3G, HTRA2, VPS13C, NDUFS3, HEMK1, CRLS1, HRK, TOP1MT, RHBDD1, VAT1, PNPLA7, HAGH, RAB11FIP5, PYCR1, TIMM8A1, C1QBP, CHPF, SLC25A33, PI4K2A, CLPP, TOMM20, SLC25A37, FASTKD5, PPP1R15A, TRIM39, COASY, ALDH18A1, SORD, HAX1, MTX2, UNG, ACP6, ECHS1, BCL2L2, TIMM1…	1192	1058	22680	1.58257	0.00861397	0.000393163	0.0306876
UP_KEYWORDS	Transit peptide	39	3.22848	0.0194763	GRPEL2, TARS2, ACP6, GCAT, PRDX5, ECHS1, COX7A2L, TRMT10C, ALDH1L2, WDR81, MTHFD1L, PDHB, MTHFD2, GSR, LONP1, IDH3G, GHITM, HTRA2, ARG2, MRPL17, IDH2, ACAA1A, NDUFS3, DNAJA3, HSPA9, BCKDHA, PDK4, FDXR, TOP1MT, DLAT, LARS2, PCK2, PPIF, HAGH, DBT, PCX, C1QBP, CLPP, FASTKD5	1192	510	22680	1.45499	0.999552	0.126515	23.9311
UP_SEQ_FEATURE	transit peptide:Mitochondrion	33	2.73179	0.417023	GRPEL2, TARS2, GCAT, ECHS1, PRDX5, COX7A2L, TRMT10C, MTHFD1L, PDHB, MTHFD2, GSR, LONP1, IDH3G, HTRA2, ARG2, MRPL17, IDH2, NDUFS3, DNAJA3, HSPA9, BCKDHA, PDK4, FDXR, TOP1MT, DLAT, LARS2, PCK2, PPIF, HAGH, DBT, PCX, C1QBP, CLPP	1114	496	18012	1.07574	1	1	99.9931
Annotation Cluster 18	Enrichment Score: 2.2430595498319983
Category	Term	Count	%	PValue	Genes	List Total	Pop Hits	Pop Total	Fold Enrichment	Bonferroni	Benjamini	FDR
GOTERM_BP_DIRECT	GO:0006865~amino acid transport	12	0.993377	2.29675e-05	CLN3, SLC6A9, SLC7A3, PDPN, SLC7A2, SLC38A7, SLC7A1, SLC3A2, SLC38A1, SLC7A5, SLC7A11, PQLC2	1070	42	18082	4.8283	0.0797806	0.00690465	0.0422135
GOTERM_BP_DIRECT	GO:0015809~arginine transport	5	0.413907	5.78939e-05	CLN3, SLC7A3, SLC7A2, SLC7A1, PQLC2	1070	5	18082	16.8991	0.189077	0.013875	0.106375
UP_KEYWORDS	Amino-acid transport	10	0.827815	9.64565e-05	SLC6A9, SLC7A3, SLC7A2, SLC38A7, SLC7A1, SLC3A2, SLC38A1, SLC7A5, SLC7A11, PQLC2	1192	37	22680	5.14239	0.0371068	0.00130304	0.134059
GOTERM_MF_DIRECT	GO:0015189~L-lysine transmembrane transporter activity	4	0.331126	0.00189122	SLC7A3, SLC7A2, SLC7A1, PQLC2	1034	5	17446	13.4979	0.904013	0.116041	3.02553
GOTERM_MF_DIRECT	GO:0015181~arginine transmembrane transporter activity	4	0.331126	0.00189122	SLC7A3, SLC7A2, SLC7A1, PQLC2	1034	5	17446	13.4979	0.904013	0.116041	3.02553
INTERPRO	IPR002293:Amino acid/polyamine transporter I	5	0.413907	0.0103495	SLC7A3, SLC7A2, SLC7A1, SLC7A5, SLC7A11	1154	16	20594	5.5768	1	0.593665	16.3705
INTERPRO	IPR004755:Cationic amino acid transport permease	3	0.248344	0.0174208	SLC7A3, SLC7A2, SLC7A1	1154	4	20594	13.3843	1	0.653654	26.0662
GOTERM_BP_DIRECT	GO:1903352~L-ornithine transmembrane transport	3	0.248344	0.0193401	SLC7A3, SLC7A2, SLC7A1	1070	4	18082	12.6743	1	0.600739	30.1639
GOTERM_MF_DIRECT	GO:0000064~L-ornithine transmembrane transporter activity	3	0.248344	0.0447937	SLC7A3, SLC7A2, SLC7A1	1034	6	17446	8.43617	1	0.671248	52.4677
GOTERM_MF_DIRECT	GO:0015171~amino acid transmembrane transporter activity	6	0.496689	0.0481388	SLC7A3, PDPN, SLC7A2, SLC7A1, SLC7A5, SLC7A11	1034	34	17446	2.97747	1	0.677314	55.0983
GOTERM_BP_DIRECT	GO:0003333~amino acid transmembrane transport	5	0.413907	0.0501704	SLC7A3, SLC7A2, SLC7A1, SLC7A5, SLC7A11	1070	24	18082	3.52064	1	0.810558	61.1803
GOTERM_MF_DIRECT	GO:0015297~antiporter activity	6	0.496689	0.172502	SLC7A3, SLC7A2, SLC7A1, CLCN6, CLCN7, SLC7A5	1034	50	17446	2.02468	1	0.92392	95.3718
PIR_SUPERFAMILY	PIRSF006060:amino acid transporter	3	0.248344	0.231881	SLC7A1, SLC7A5, SLC7A11	139	12	1807	3.25	1	1	95.4255
Annotation Cluster 19	Enrichment Score: 2.1663697960280497
Category	Term	Count	%	PValue	Genes	List Total	Pop Hits	Pop Total	Fold Enrichment	Bonferroni	Benjamini	FDR
INTERPRO	IPR002014:VHS	5	0.413907	0.000981315	STAM2, HGS, TOM1, STAM, GGA2	1154	9	20594	9.91431	0.858401	0.139607	1.67298
SMART	SM00288:VHS	5	0.413907	0.000998569	STAM2, HGS, TOM1, STAM, GGA2	588	9	10425	9.84977	0.307645	0.11534	1.36716
UP_SEQ_FEATURE	domain:VHS	5	0.413907	0.00225335	STAM2, HGS, TOM1, STAM, GGA2	1114	10	18012	8.08438	0.997517	0.632024	3.92829
INTERPRO	IPR008942:ENTH/VHS	6	0.496689	0.0182748	HIP1R, STAM2, HGS, TOM1, STAM, GGA2	1154	28	20594	3.82409	1	0.660422	27.1627
UP_SEQ_FEATURE	repeat:UIM	4	0.331126	0.0203438	USP28, STAM2, HGS, STAM	1114	10	18012	6.4675	1	0.973838	30.5892
INTERPRO	IPR003903:Ubiquitin interacting motif	4	0.331126	0.122315	STAM2, HGS, PSMD4, STAM	1154	22	20594	3.24468	1	0.975544	89.3752
Annotation Cluster 20	Enrichment Score: 2.0444795487892
Category	Term	Count	%	PValue	Genes	List Total	Pop Hits	Pop Total	Fold Enrichment	Bonferroni	Benjamini	FDR
GOTERM_BP_DIRECT	GO:0060754~positive regulation of mast cell chemotaxis	6	0.496689	1.35955e-05	VEGFB, VEGFC, SWAP70, PGF, VEGFA, CCL5	1070	7	18082	14.4849	0.0480246	0.00446419	0.0249902
GOTERM_MF_DIRECT	GO:0042056~chemoattractant activity	5	0.413907	0.0572996	VEGFC, LGALS3, VEGFA, CCL5, MIF	1034	25	17446	3.37447	1	0.722403	61.6204
GOTERM_BP_DIRECT	GO:0050679~positive regulation of epithelial cell proliferation	3	0.248344	0.944092	VEGFC, VEGFA, CCL5	1070	76	18082	0.667068	1	1	100
Annotation Cluster 21	Enrichment Score: 2.0108617525562185
Category	Term	Count	%	PValue	Genes	List Total	Pop Hits	Pop Total	Fold Enrichment	Bonferroni	Benjamini	FDR
GOTERM_BP_DIRECT	GO:0006418~tRNA aminoacylation for protein translation	12	0.993377	4.47202e-06	IARS, TARS, WARS, CARS, TARS2, NARS, SARS, RARS, LARS, EPRS, LARS2, VARS	1070	36	18082	5.63302	0.0160584	0.00161756	0.00822076
INTERPRO	IPR002314:Aminoacyl-tRNA synthetase, class II (G/ H/ P/ S), conserved domain	4	0.331126	0.00792539	TARS, TARS2, SARS, EPRS	1154	8	20594	8.92288	1	0.547114	12.7798
INTERPRO	IPR006195:Aminoacyl-tRNA synthetase, class II	5	0.413907	0.0129444	TARS, TARS2, NARS, SARS, EPRS	1154	17	20594	5.24875	1	0.617399	20.0598
GOTERM_MF_DIRECT	GO:0016876~ligase activity, forming aminoacyl-tRNA and related compounds	4	0.331126	0.0132801	TARS, TARS2, AARS, EPRS	1034	9	17446	7.49882	1	0.394404	19.5047
GOTERM_BP_DIRECT	GO:0043039~tRNA aminoacylation	4	0.331126	0.0303341	TARS, TARS2, AARS, EPRS	1070	12	18082	5.63302	1	0.710325	43.2365
INTERPRO	IPR012947:Threonyl/alanyl tRNA synthetase, SAD	3	0.248344	0.0404044	TARS, TARS2, AARS	1154	6	20594	8.92288	1	0.825728	50.7732
SMART	SM00863:SM00863	3	0.248344	0.040809	TARS, TARS2, AARS	588	6	10425	8.8648	1	0.721331	43.6784
INTERPRO	IPR004154:Anticodon-binding	4	0.331126	0.0480761	TARS, PPAN, TARS2, EPRS	1154	15	20594	4.75887	1	0.87045	57.1158
INTERPRO	IPR018163:Threonyl/alanyl tRNA synthetase, class II-like, putative editing domain	3	0.248344	0.0544993	TARS, TARS2, AARS	1154	7	20594	7.64818	1	0.897417	61.8258
Annotation Cluster 22	Enrichment Score: 1.9706602397131614
Category	Term	Count	%	PValue	Genes	List Total	Pop Hits	Pop Total	Fold Enrichment	Bonferroni	Benjamini	FDR
SMART	SM00233:PH	26	2.15232	0.00441136	PLEKHM2, PLEKHM1, FERMT1, CYTH2, ARHGAP12, ARHGAP22, GAB2, DGKD, COL4A3BP, PLEKHO1, AGAP1, OSBP2, ARHGEF2, ABR, SWAP70, ARHGAP27, PSD4, DGKH, KIF1A, GRB10, PLEKHA5, SBF1, PLCG1, RASGRF2, ARAP1, SH3BP2	588	253	10425	1.82201	0.803476	0.334185	5.9099
INTERPRO	IPR001849:Pleckstrin homology domain	26	2.15232	0.00650088	PLEKHM2, PLEKHM1, FERMT1, CYTH2, ARHGAP12, ARHGAP22, GAB2, DGKD, COL4A3BP, PLEKHO1, AGAP1, OSBP2, ARHGEF2, ABR, SWAP70, ARHGAP27, PSD4, DGKH, KIF1A, GRB10, PLEKHA5, SBF1, PLCG1, RASGRF2, ARAP1, SH3BP2	1154	262	20594	1.77095	0.999998	0.495127	10.6024
INTERPRO	IPR011993:Pleckstrin homology-like domain	35	2.89735	0.0137913	PLEKHM2, PLEKHM1, FERMT1, CYTH2, ARHGAP12, MTM1, ARHGAP22, EZR, GAB2, DGKD, COL4A3BP, APBA3, NECAP2, PLEKHO1, AGAP1, SHC2, MTMR7, ARHGEF2, OSBP2, ABR, SWAP70, ARHGAP27, PSD4, DGKH, TECPR1, GTF2H1, KIF1A, GRB10, PLEKHA5, SBF1, PLCG1, RASGRF2, LYST, ARAP1, SH3BP2	1154	409	20594	1.52714	1	0.627487	21.2302
UP_SEQ_FEATURE	domain:PH	21	1.73841	0.0331291	ARHGEF2, OSBP2, ABR, PLEKHM2, SWAP70, FERMT1, ARHGAP27, PSD4, CYTH2, TECPR1, ARHGAP12, ARHGAP22, ADRM1, KIF1A, GRB10, GAB2, SBF1, COL4A3BP, PLEKHO1, AGAP1, SH3BP2	1114	208	18012	1.63242	1	0.993104	45.0364
Annotation Cluster 23	Enrichment Score: 1.9393575975202193
Category	Term	Count	%	PValue	Genes	List Total	Pop Hits	Pop Total	Fold Enrichment	Bonferroni	Benjamini	FDR
GOTERM_BP_DIRECT	GO:0006564~L-serine biosynthetic process	4	0.331126	0.000787885	SHMT2, PHGDH, PSPH, PSAT1	1070	4	18082	16.8991	0.942344	0.0968823	1.43852
UP_KEYWORDS	Serine biosynthesis	3	0.248344	0.0079774	PHGDH, PSPH, PSAT1	1192	3	22680	19.0268	0.956703	0.0673924	10.5408
GOTERM_BP_DIRECT	GO:0006563~L-serine metabolic process	3	0.248344	0.0446672	SHMT2, PHGDH, PSPH	1070	6	18082	8.44953	1	0.789978	56.8306
KEGG_PATHWAY	mmu00260:Glycine, serine and threonine metabolism	7	0.57947	0.0622669	CTH, SHMT2, MAOA, PHGDH, GCAT, PSPH, PSAT1	552	40	7720	2.44746	1	0.450398	57.0568
Annotation Cluster 24	Enrichment Score: 1.8442077985614482
Category	Term	Count	%	PValue	Genes	List Total	Pop Hits	Pop Total	Fold Enrichment	Bonferroni	Benjamini	FDR
GOTERM_BP_DIRECT	GO:0046653~tetrahydrofolate metabolic process	5	0.413907	0.00120395	MTHFD2, SHMT2, MTHFR, DHFR, MTHFD1L	1070	9	18082	9.38837	0.987233	0.1274	2.19025
KEGG_PATHWAY	mmu00670:One carbon pool by folate	6	0.496689	0.0091336	MTHFD2, SHMT2, MTHFR, DHFR, ALDH1L2, MTHFD1L	552	19	7720	4.41648	0.916039	0.143446	11.3648
UP_KEYWORDS	One-carbon metabolism	5	0.413907	0.0103942	MTHFD2, SHMT2, DHFR, ALDH1L2, MTHFD1L	1192	17	22680	5.59613	0.983358	0.0801903	13.5245
GOTERM_BP_DIRECT	GO:0006730~one-carbon metabolic process	6	0.496689	0.0337654	MTHFD2, SHMT2, MTHFR, DHFR, ALDH1L2, MTHFD1L	1070	31	18082	3.27079	1	0.726164	46.8176
GOTERM_BP_DIRECT	GO:0035999~tetrahydrofolate interconversion	3	0.248344	0.155758	SHMT2, MTHFR, MTHFD1L	1070	12	18082	4.22477	1	0.964892	95.5515
Annotation Cluster 25	Enrichment Score: 1.744422392465955
Category	Term	Count	%	PValue	Genes	List Total	Pop Hits	Pop Total	Fold Enrichment	Bonferroni	Benjamini	FDR
GOTERM_MF_DIRECT	GO:0016798~hydrolase activity, acting on glycosyl bonds	12	0.993377	0.00604465	LYZ2, MAN2C1, GLA, UNG, NEIL2, NAGA, MANEA, NEIL1, GAA, NEU1, MOGS, IDUA	1034	78	17446	2.59574	0.99945	0.259359	9.37126
UP_KEYWORDS	Glycosidase	11	0.910596	0.0134766	LYZ2, MAN2C1, GLA, UNG, NEIL2, NAGA, NEIL1, GAA, NEU1, MOGS, IDUA	1192	85	22680	2.4623	0.995101	0.0972265	17.196
GOTERM_MF_DIRECT	GO:0004553~hydrolase activity, hydrolyzing O-glycosyl compounds	6	0.496689	0.0717433	MAN2C1, GBE1, GLA, NAGA, GAA, IDUA	1034	38	17446	2.66405	1	0.77929	70.1274
Annotation Cluster 26	Enrichment Score: 1.725135637668734
Category	Term	Count	%	PValue	Genes	List Total	Pop Hits	Pop Total	Fold Enrichment	Bonferroni	Benjamini	FDR
GOTERM_BP_DIRECT	GO:0006446~regulation of translational initiation	9	0.745033	0.000535449	EIF3C, EIF3D, EIF4EBP1, EIF3A, IMPACT, EIF5, EIF3F, MKNK1, EIF1	1070	33	18082	4.60884	0.85613	0.0808423	0.979768
GOTERM_BP_DIRECT	GO:0006413~translational initiation	10	0.827815	0.00409061	EIF3C, EIF3D, EIF3A, EIF1AD, EIF5, EIF3F, EIF2S2, EIF1, EIF2B3, EIF2D	1070	54	18082	3.12946	1	0.280891	7.25844
GOTERM_MF_DIRECT	GO:0003743~translation initiation factor activity	11	0.910596	0.00644378	EIF3C, EIF3D, EIF3A, EIF1AD, EIF5, EIF3F, EIF2S2, EIF1, EIF2AK3, EIF2B3, EIF2D	1034	68	17446	2.72935	0.999666	0.264949	9.96008
GOTERM_CC_DIRECT	GO:0071541~eukaryotic translation initiation factor 3 complex, eIF3m	4	0.331126	0.00869201	EIF3C, EIF3D, EIF3A, EIF3F	1139	8	19662	8.63126	0.995341	0.0980978	12.1352
GOTERM_BP_DIRECT	GO:0001731~formation of translation preinitiation complex	6	0.496689	0.0141189	EIF3C, EIF3D, EIF3A, EIF5, EIF3F, EIF2D	1070	25	18082	4.05578	1	0.547025	23.003
UP_KEYWORDS	Initiation factor	9	0.745033	0.0184121	EIF3C, EIF3D, EIF3A, EIF5, EIF3F, EIF2S2, EIF1, EIF2AK3, EIF2D	1192	64	22680	2.67565	0.999314	0.124054	22.7748
GOTERM_CC_DIRECT	GO:0016282~eukaryotic 43S preinitiation complex	4	0.331126	0.0522121	EIF3C, EIF3D, EIF3A, EIF3F	1139	15	19662	4.60334	1	0.36748	54.827
GOTERM_CC_DIRECT	GO:0033290~eukaryotic 48S preinitiation complex	4	0.331126	0.0522121	EIF3C, EIF3D, EIF3A, EIF3F	1139	15	19662	4.60334	1	0.36748	54.827
GOTERM_BP_DIRECT	GO:0075522~IRES-dependent viral translational initiation	3	0.248344	0.0601243	EIF3D, EIF3A, EIF3F	1070	7	18082	7.24246	1	0.836382	68.0152
GOTERM_CC_DIRECT	GO:0005852~eukaryotic translation initiation factor 3 complex	4	0.331126	0.0615835	EIF3C, EIF3D, EIF3A, EIF3F	1139	16	19662	4.31563	1	0.406194	61.0123
KEGG_PATHWAY	mmu03013:RNA transport	15	1.24172	0.327928	XPOT, NUP98, EIF5, PABPC4, NUP188, EIF3C, EIF3D, EIF3A, EIF4EBP1, RAE1, EIF2S2, EIF3F, SEC13, EIF1, EIF2B3	552	170	7720	1.23402	1	0.827772	99.4619
Annotation Cluster 27	Enrichment Score: 1.638252032173372
Category	Term	Count	%	PValue	Genes	List Total	Pop Hits	Pop Total	Fold Enrichment	Bonferroni	Benjamini	FDR
INTERPRO	IPR013822:Signal recognition particle, SRP54 subunit, helical bundle	3	0.248344	0.0174208	SRPR, SRP54B, SRP54C	1154	4	20594	13.3843	1	0.653654	26.0662
INTERPRO	IPR000897:Signal recognition particle, SRP54 subunit, GTPase domain	3	0.248344	0.0174208	SRPR, SRP54B, SRP54C	1154	4	20594	13.3843	1	0.653654	26.0662
SMART	SM00963:SM00963	3	0.248344	0.0176008	SRPR, SRP54B, SRP54C	588	4	10425	13.2972	0.998548	0.516202	21.7042
SMART	SM00962:SM00962	3	0.248344	0.0176008	SRPR, SRP54B, SRP54C	588	4	10425	13.2972	0.998548	0.516202	21.7042
GOTERM_BP_DIRECT	GO:0006614~SRP-dependent cotranslational protein targeting to membrane	4	0.331126	0.0303341	SRPR, SRP54B, SRP54C, SEC61A1	1070	12	18082	5.63302	1	0.710325	43.2365
KEGG_PATHWAY	mmu03060:Protein export	6	0.496689	0.0519222	SEC61B, SRPR, SRP54B, SRP54C, HSPA5, SEC61A1	552	29	7720	2.89355	0.999999	0.413268	50.3932
Annotation Cluster 28	Enrichment Score: 1.5721828942789813
Category	Term	Count	%	PValue	Genes	List Total	Pop Hits	Pop Total	Fold Enrichment	Bonferroni	Benjamini	FDR
INTERPRO	IPR020843:Polyketide synthase, enoylreductase	5	0.413907	0.00622442	SORD, FASN, ZADH2, VAT1, CRYZL1	1154	14	20594	6.37348	0.999996	0.498745	10.174
SMART	SM00829:SM00829	5	0.413907	0.00632984	SORD, FASN, ZADH2, VAT1, CRYZL1	588	14	10425	6.332	0.903362	0.32258	8.37759
INTERPRO	IPR011032:GroES-like	5	0.413907	0.01929	SORD, FASN, ZADH2, VAT1, CRYZL1	1154	19	20594	4.69625	1	0.659476	28.4463
INTERPRO	IPR013154:Alcohol dehydrogenase GroES-like	4	0.331126	0.0400842	SORD, ZADH2, VAT1, CRYZL1	1154	14	20594	5.09879	1	0.829782	50.4901
INTERPRO	IPR002085:Alcohol dehydrogenase superfamily, zinc-type	4	0.331126	0.066176	SORD, ZADH2, VAT1, CRYZL1	1154	17	20594	4.199	1	0.927307	69.166
INTERPRO	IPR013149:Alcohol dehydrogenase, C-terminal	3	0.248344	0.182981	SORD, FASN, ZADH2	1154	14	20594	3.82409	1	0.991688	96.897
Annotation Cluster 29	Enrichment Score: 1.5603580576323655
Category	Term	Count	%	PValue	Genes	List Total	Pop Hits	Pop Total	Fold Enrichment	Bonferroni	Benjamini	FDR
GOTERM_BP_DIRECT	GO:0000050~urea cycle	5	0.413907	0.0028662	ARG1, HTT, ARG2, CAD, ASL	1070	11	18082	7.68139	0.999969	0.210337	5.13982
UP_KEYWORDS	Urea cycle	3	0.248344	0.0485138	ARG1, ARG2, ASL	1192	7	22680	8.15436	1	0.237195	49.9225
KEGG_PATHWAY	mmu00220:Arginine biosynthesis	4	0.331126	0.149884	ARG1, GOT1, ARG2, ASL	552	19	7720	2.94432	1	0.665821	88.1758
Annotation Cluster 30	Enrichment Score: 1.5562665795565562
Category	Term	Count	%	PValue	Genes	List Total	Pop Hits	Pop Total	Fold Enrichment	Bonferroni	Benjamini	FDR
GOTERM_BP_DIRECT	GO:0060754~positive regulation of mast cell chemotaxis	6	0.496689	1.35955e-05	VEGFB, VEGFC, SWAP70, PGF, VEGFA, CCL5	1070	7	18082	14.4849	0.0480246	0.00446419	0.0249902
INTERPRO	IPR023581:Platelet-derived growth factor, conserved site	4	0.331126	0.00516729	VEGFB, VEGFC, PGF, VEGFA	1154	7	20594	10.1976	0.999967	0.475165	8.51779
INTERPRO	IPR000072:Platelet-derived growth factor (PDGF)	4	0.331126	0.0113974	VEGFB, VEGFC, PGF, VEGFA	1154	9	20594	7.93145	1	0.598643	17.8793
SMART	SM00141:PDGF	4	0.331126	0.0115562	VEGFB, VEGFC, PGF, VEGFA	588	9	10425	7.87982	0.986122	0.457226	14.7989
GOTERM_BP_DIRECT	GO:0048010~vascular endothelial growth factor receptor signaling pathway	6	0.496689	0.0141189	VEGFB, VEGFC, CCL2, PGF, VEGFA, SRC	1070	25	18082	4.05578	1	0.547025	23.003
UP_KEYWORDS	Growth factor	13	1.07616	0.035134	CSF2, PGF, BTC, FGF21, IL34, MANF, VEGFB, VEGFC, INHBE, VEGFA, AREG, GDF15, NGF	1192	127	22680	1.94763	0.999999	0.19952	39.189
UP_KEYWORDS	Angiogenesis	12	0.993377	0.0561683	VEGFB, ARHGAP22, VEGFC, WARS, ANGPTL6, HTATIP2, PGF, VEGFA, CCBE1, SEMA3E, PLXND1, JAM3	1192	122	22680	1.87149	1	0.260766	55.2434
GOTERM_BP_DIRECT	GO:0050930~induction of positive chemotaxis	4	0.331126	0.0866536	VEGFB, VEGFC, PGF, VEGFA	1070	18	18082	3.75535	1	0.894324	81.105
GOTERM_MF_DIRECT	GO:0008083~growth factor activity	14	1.15894	0.0887797	CSF2, PGF, BTC, FGF21, IL34, MANF, VEGFB, VEGFC, RABEP1, INHBE, VEGFA, AREG, GDF15, NGF	1034	145	17446	1.62905	1	0.820553	77.8837
UP_KEYWORDS	Mitogen	5	0.413907	0.118327	VEGFB, VEGFC, PGF, VEGFA, BTC	1192	36	22680	2.64262	1	0.429351	82.6465
GOTERM_BP_DIRECT	GO:0051781~positive regulation of cell division	6	0.496689	0.124932	VEGFB, VEGFC, PGF, VEGFA, BTC, SIRT2	1070	45	18082	2.25321	1	0.94265	91.3993
GOTERM_BP_DIRECT	GO:0001938~positive regulation of endothelial cell proliferation	7	0.57947	0.203466	VEGFB, ARG1, VEGFC, CCL2, PGF, VEGFA, RPTOR	1070	67	18082	1.76557	1	0.983714	98.4731
KEGG_PATHWAY	mmu04510:Focal adhesion	9	0.745033	0.983755	VEGFB, VEGFC, FYN, PGF, TNC, VEGFA, ITGA2, SHC2, SRC	552	207	7720	0.608066	1	0.997473	100

## Sheet: Down by AdFis1 FDR p<0.001 gene
Name	Chromosome	Fis vs. LacZ - Fold change	Fis vs. LacZ - Log fold change	Fis vs. LacZ - P-value	Fis vs. LacZ - FDR p-value
Hspa1a	chr17	-10.4984	-3.3921	0	0
Tmem236	chr2	-7.43955	-2.89522	7.06519e-05	0.000659793
Uba1y	chrY	-6.25327	-2.64461	8.97853e-07	1.22572e-05
Hspa1b	chr17	-6.14652	-2.61977	0	0
Slc5a1	chr5	-5.72262	-2.51668	4.59799e-05	0.000448136
Selenbp2	chr3	-5.43937	-2.44344	0	0
Gpc3	chrX	-5.38099	-2.42787	1.02692e-09	2.21038e-08
Akr1c20	chr13	-5.34436	-2.41802	2.74225e-14	1.01226e-12
Bhmt	chr13	-5.21125	-2.38163	0	0
Fbxw10	chr11	-4.97529	-2.31478	6.05958e-06	7.14699e-05
Serpina10	chr12	-4.96186	-2.31088	0	0
Apcdd1	chr18	-4.70456	-2.23406	7.79465e-05	0.000720606
Fam180a	chr6	-4.70452	-2.23405	6.85339e-05	0.000641394
Baat	chr4	-4.69389	-2.23078	2.22045e-16	9.74668e-15
Fga	chr3	-4.62246	-2.20866	0	0
Gbp10	chr5	-4.6042	-2.20295	6.05951e-05	0.000573879
Nr0b2	chr4	-4.43472	-2.14884	9.48464e-13	2.94636e-11
Ces2b	chr8	-4.38842	-2.1337	3.50856e-09	7.00328e-08
Atoh8	chr6	-4.38514	-2.13262	0	0
Scn3a	chr2	-4.36776	-2.12689	2.28197e-05	0.000239326
Fgg	chr3	-4.31464	-2.10924	0	0
Sult1a1	chr7	-4.27362	-2.09546	0	0
Jag2	chr12	-4.1338	-2.04747	2.2593e-13	7.49053e-12
S100g	chrX	-4.12355	-2.04389	0	0
Axin2	chr11	-3.96537	-1.98746	4.08701e-05	0.000402858
Doc2b	chr11	-3.96502	-1.98733	3.64967e-05	0.000364036
Mup21	chr4	-3.93322	-1.97571	1.30807e-05	0.000144356
Gm4788	chr1	-3.93255	-1.97546	2.4325e-13	8.05336e-12
F830016B08Rik	chr18	-3.92064	-1.97109	1.01132e-05	0.000113968
Sftpd	chr14	-3.89759	-1.96258	4.76946e-11	1.22315e-09
Tmem229a	chr6	-3.85594	-1.94708	1.38291e-08	2.53952e-07
Saa2	chr7	-3.85076	-1.94514	0	0
Cnn1	chr9	-3.84594	-1.94334	0	0
1700061I17Rik	chr3	-3.72722	-1.8981	1.16291e-05	0.000129927
Igf2	chr7	-3.7249	-1.8972	2.2963e-05	0.000240578
Cxcl17	chr7	-3.69469	-1.88545	2.87449e-07	4.28887e-06
Tgtp1	chr11	-3.65614	-1.87032	0	0
Hmgcs2	chr3	-3.65322	-1.86917	0	0
Cyp2d10	chr15	-3.64619	-1.86639	1.09959e-11	3.01807e-10
Flrt1	chr19	-3.58115	-1.84042	6.89872e-06	8.03707e-05
Hamp	chr7	-3.57979	-1.83987	0	0
Akr1c14	chr13	-3.54204	-1.82458	0	0
Zfp750	chr11	-3.53822	-1.82302	0	0
Actc1	chr2	-3.50481	-1.80934	3.0063e-06	3.74231e-05
Slc22a26	chr19	-3.50347	-1.80879	2.32278e-05	0.000243063
Onecut1	chr9	-3.45708	-1.78956	2.44295e-07	3.69914e-06
Saa1	chr7	-3.45226	-1.78754	0	0
Mmp17	chr5	-3.44203	-1.78326	5.55112e-16	2.37009e-14
Apof	chr10	-3.4163	-1.77244	0	0
Vtn	chr11	-3.411	-1.77019	0	0
Apom	chr17	-3.36716	-1.75153	0	0
Pnpla3	chr15	-3.36499	-1.7506	3.58449e-05	0.000358449
Fam81a	chr9	-3.36438	-1.75034	0	0
Fgb	chr3	-3.35955	-1.74827	0	0
Nrep	chr18	-3.34431	-1.74171	8.35554e-13	2.61487e-11
Itih4	chr14	-3.33359	-1.73708	0	0
Fam227a	chr15	-3.33185	-1.73632	2.4509e-05	0.000255784
Prelp	chr1	-3.3249	-1.73331	0	0
Sh3bgr	chr16	-3.27821	-1.71291	7.56855e-08	1.25111e-06
Ano3	chr2	-3.26419	-1.70672	7.5262e-13	2.37116e-11
Txnip	chr3	-3.25047	-1.70065	0	0
Efnb3	chr11	-3.24035	-1.69615	9.15828e-06	0.000104354
Cyp2f2	chr7	-3.23373	-1.6932	1.11022e-16	4.98537e-15
Notch3	chr17	-3.2242	-1.68894	1.62721e-05	0.000176665
Aass	chr6	-3.20577	-1.68067	0	0
Nsg1	chr5	-3.1797	-1.66889	1.76796e-07	2.75172e-06
Fmo1	chr1	-3.1439	-1.65256	2.82931e-07	4.22952e-06
Orm1	chr4	-3.1417	-1.65155	0	0
Hpgd	chr8	-3.13633	-1.64908	0	0
Ly6d	chr15	-3.13375	-1.64789	7.28799e-11	1.82511e-09
Serpinc1	chr1	-3.13147	-1.64684	0	0
Agt	chr8	-3.1012	-1.63282	0	0
Apoc1	chr7	-3.08746	-1.62642	0	0
Ttr	chr18	-3.07593	-1.62102	0	0
Mesp2	chr7	-3.04731	-1.60754	2.41468e-05	0.000252342
Smad9	chr3	-2.98865	-1.57949	0	0
Ablim3	chr18	-2.97337	-1.5721	0	0
Ceacam1	chr7	-2.95192	-1.56165	0	0
Acnat1	chr4	-2.95012	-1.56077	1.19349e-13	4.084e-12
Slc10a2	chr8	-2.92713	-1.54949	0	0
Hlf	chr11	-2.92398	-1.54793	1.53716e-09	3.24603e-08
Gbp4	chr5	-2.90964	-1.54084	3.28139e-05	0.000330679
Gm16551	chr9	-2.90038	-1.53624	2.32679e-08	4.15067e-07
Hp	chr8	-2.90022	-1.53616	0	0
Mup2	chr4	-2.89802	-1.53507	4.33344e-05	0.000425004
1700007K13Rik	chr2	-2.89382	-1.53298	1.03479e-10	2.5532e-09
Itih3	chr14	-2.89006	-1.5311	0	0
Spink3	chr18	-2.88559	-1.52887	3.2316e-06	4.00786e-05
Nedd9	chr13	-2.88138	-1.52676	0	0
Apoa1	chr9	-2.85906	-1.51554	0	0
Acsm1	chr7	-2.85435	-1.51316	1.00817e-05	0.000113722
Arc	chr15	-2.81781	-1.49458	3.92711e-11	1.0149e-09
C8a	chr4	-2.81656	-1.49393	2.25872e-09	4.63611e-08
1100001G20Rik	chr11	-2.8163	-1.4938	2.54685e-13	8.42006e-12
Cfhr2	chr1	-2.80828	-1.48969	0	0
Gjb1	chrX	-2.80383	-1.4874	0	0
Slc17a4	chr13	-2.7707	-1.47025	1.20075e-07	1.90947e-06
C9	chr15	-2.76415	-1.46683	0	0
Nr1h4	chr10	-2.75184	-1.4604	0	0
Syt9	chr7	-2.73514	-1.45161	1.61335e-06	2.10095e-05
Steap4	chr5	-2.72994	-1.44887	0	0
Serpinf2	chr11	-2.71434	-1.4406	0	0
Zrsr1	chr11	-2.6905	-1.42787	0	0
Plg	chr17	-2.68751	-1.42627	0	0
Neurl1b	chr17	-2.68082	-1.42267	3.3451e-13	1.09663e-11
Serpina5	chr12	-2.67453	-1.41928	1.13333e-10	2.76434e-09
Fgl1	chr8	-2.66936	-1.4165	0	0
Hsd17b13	chr5	-2.65794	-1.41031	0	0
Fmo2	chr1	-2.65172	-1.40693	8.77631e-12	2.4374e-10
Necab1	chr4	-2.65162	-1.40687	2.18714e-14	8.16346e-13
Orm2	chr4	-2.64965	-1.4058	0	0
Serpina1a	chr12	-2.6448	-1.40316	0	0
Serpina1e	chr12	-2.63777	-1.39932	0	0
Mbl1	chr14	-2.61955	-1.38932	3.39049e-05	0.000340624
C730027H18Rik	chr10	-2.61553	-1.38711	3.92618e-08	6.75695e-07
Gas1	chr13	-2.61215	-1.38524	3.88149e-05	0.000385191
Tgfb2	chr1	-2.60388	-1.38066	0	0
Slc17a2	chr13	-2.59219	-1.37417	1.77195e-08	3.20557e-07
Olfr56	chr11	-2.58627	-1.37087	4.94052e-05	0.000478536
Acta1	chr8	-2.57533	-1.36476	0	0
Pdzk1	chr3	-2.57352	-1.36374	5.67829e-07	8.0277e-06
Avpr1a	chr10	-2.56386	-1.35832	0	0
Ptgfr	chr3	-2.55704	-1.35448	2.29505e-05	0.000240578
Cyp2c70	chr19	-2.54764	-1.34916	0	0
Angptl4	chr17	-2.54409	-1.34715	0	0
Rarres2	chr6	-2.53904	-1.34428	3.33067e-16	1.43777e-14
1810064F22Rik	chr9	-2.53773	-1.34354	2.90183e-06	3.61995e-05
Sntb1	chr15	-2.52677	-1.3373	0	0
Lcat	chr8	-2.51951	-1.33314	4.61314e-07	6.66247e-06
Ppp2r2b	chr18	-2.5085	-1.32683	1.34188e-05	0.000147601
Palmd	chr3	-2.50581	-1.32528	0	0
Iigp1	chr18	-2.50479	-1.32469	0	0
Casp12	chr9	-2.50058	-1.32226	3.97906e-09	7.88573e-08
Pigr	chr1	-2.4964	-1.31985	1.31799e-10	3.1915e-09
Oas1b	chr5	-2.49456	-1.31878	1.09456e-09	2.34949e-08
Cps1	chr1	-2.49038	-1.31636	0	0
Slc17a1	chr13	-2.48961	-1.31592	1.92981e-08	3.47158e-07
C4bp	chr1	-2.48606	-1.31386	0	0
Ahsg	chr16	-2.48596	-1.3138	0	0
Lhx6	chr2	-2.48471	-1.31308	0	0
Serpina1d	chr12	-2.47657	-1.30835	0	0
Tpm2	chr4	-2.47389	-1.30678	0	0
Pah	chr10	-2.46698	-1.30274	6.51701e-14	2.28681e-12
Stxbp6	chr12	-2.45581	-1.2962	0	0
Ces1c	chr8	-2.45575	-1.29616	0	0
Klkb1	chr8	-2.45413	-1.29521	4.30737e-05	0.000422623
Fas	chr19	-2.44562	-1.2902	0	0
Lipc	chr9	-2.44507	-1.28988	1.25096e-06	1.66322e-05
Cyp2d9	chr15	-2.44447	-1.28952	1.68011e-06	2.18182e-05
Serpina3k	chr12	-2.44393	-1.2892	0	0
Cdhr1	chr14	-2.44072	-1.28731	1.11022e-16	4.98537e-15
Igtp	chr11	-2.43956	-1.28662	0	0
Slc16a12	chr19	-2.43777	-1.28556	1.23666e-11	3.37846e-10
E330011O21Rik	chr16	-2.42437	-1.27761	1.63417e-05	0.000177338
Camk2b	chr11	-2.41485	-1.27193	1.14242e-13	3.91496e-12
Klhdc7a	chr4	-2.41474	-1.27187	0	0
Fam124a	chr14	-2.41342	-1.27108	0	0
A1cf	chr19	-2.39963	-1.26281	5.39568e-14	1.91629e-12
Zdhhc15	chrX	-2.38881	-1.25629	1.00243e-05	0.000113184
Gbp9	chr5	-2.38581	-1.25448	0	0
Ces2e	chr8	-2.37249	-1.2464	0	0
Rec8	chr14	-2.36851	-1.24398	1.05615e-07	1.7038e-06
Trim30d	chr7	-2.3679	-1.24361	0	0
Cxcl13	chr5	-2.36625	-1.2426	9.034e-09	1.71741e-07
Clmp	chr9	-2.35221	-1.23402	4.94288e-07	7.10369e-06
Flt1	chr5	-2.3427	-1.22817	1.06727e-07	1.71818e-06
A730020M07Rik	chr3	-2.34005	-1.22654	2.22045e-16	9.74668e-15
C3	chr17	-2.33924	-1.22604	0	0
Acot1	chr12	-2.33458	-1.22316	2.04384e-08	3.66547e-07
Apon	chr10	-2.32814	-1.21918	9.68246e-10	2.09563e-08
Map2	chr1	-2.3256	-1.2176	8.57818e-06	9.82279e-05
Ifi44	chr3	-2.3166	-1.21201	0	0
Serpina1c	chr12	-2.31178	-1.209	0	0
Serpina7	chrX	-2.30613	-1.20547	0	0
Acaa1b	chr9	-2.3061	-1.20546	0	0
Marc1	chr1	-2.29916	-1.2011	8.09286e-08	1.33214e-06
Gbp7	chr3	-2.29881	-1.20089	0	0
Sdpr	chr1	-2.28597	-1.19281	0	0
Pon1	chr6	-2.28411	-1.19163	1.57071e-08	2.86739e-07
Fam212b	chr3	-2.2821	-1.19036	0	0
Pla2g4c	chr7	-2.27933	-1.18861	2.3796e-06	3.00689e-05
Ubd	chr17	-2.27778	-1.18763	2.08722e-14	7.82791e-13
Serpina1b	chr12	-2.27565	-1.18628	0	0
Rcan2	chr17	-2.27419	-1.18535	4.23175e-09	8.3579e-08
Gm5431	chr11	-2.27383	-1.18512	4.52302e-08	7.72175e-07
C77370	chrX	-2.27304	-1.18462	0	0
Rapgef4	chr2	-2.26726	-1.18095	1.29485e-12	3.952e-11
Fam211a	chr11	-2.26214	-1.17769	3.33067e-16	1.43777e-14
Ssbp2	chr13	-2.26044	-1.17661	3.30514e-08	5.75576e-07
Masp2	chr4	-2.25774	-1.17488	1.79745e-13	6.0275e-12
Ms4a4d	chr19	-2.24788	-1.16856	0	0
Pzp	chr6	-2.23301	-1.15899	0	0
Xaf1	chr11	-2.23252	-1.15868	0	0
Ces3b	chr8	-2.23046	-1.15734	6.91888e-05	0.000646453
Tbl1xr1	chr3	-2.22791	-1.15569	0	0
Adck3	chr1	-2.22687	-1.15502	4.29551e-11	1.10766e-09
Cyp2j5	chr4	-2.2248	-1.15367	0	0
Gimap8	chr6	-2.22169	-1.15166	7.04949e-06	8.19237e-05
Amy1	chr3	-2.21968	-1.15035	1.62245e-09	3.41077e-08
Dio3	chr12	-2.21901	-1.14991	1.25195e-07	1.98955e-06
Adamts5	chr16	-2.21758	-1.14898	2.25191e-05	0.000236703
Il15ra	chr2	-2.21589	-1.14789	1.62725e-12	4.91531e-11
Aox3	chr1	-2.21459	-1.14704	0	0
C8b	chr4	-2.20662	-1.14184	1.53655e-13	5.18226e-12
Raet1d	chr10	-2.20212	-1.13889	1.11022e-16	4.98537e-15
Klhl13	chrX	-2.2002	-1.13764	1.47976e-10	3.55749e-09
Fam43a	chr16	-2.19934	-1.13707	4.61631e-13	1.49044e-11
Kcnk5	chr14	-2.19431	-1.13377	0	0
Ly6a	chr15	-2.19406	-1.1336	0	0
Cys1	chr12	-2.19388	-1.13348	1.11238e-06	1.49422e-05
Nuak2	chr1	-2.18978	-1.13079	0	0
Rasl11a	chr5	-2.18353	-1.12666	5.65791e-09	1.10059e-07
Trim12c	chr7	-2.18149	-1.12532	0	0
E2f7	chr10	-2.18105	-1.12503	0	0
Apoh	chr11	-2.17679	-1.1222	2.7197e-11	7.1629e-10
Gm14420	chr2	-2.16276	-1.11287	0	0
Trim30a	chr7	-2.16074	-1.11152	0	0
Cav1	chr6	-2.15608	-1.10841	0	0
Mrgprb2	chr7	-2.14962	-1.10408	4.23619e-05	0.000416511
Retsat	chr6	-2.14533	-1.1012	0	0
Dlc1	chr8	-2.14412	-1.10038	0	0
Smad7	chr18	-2.13839	-1.09653	0	0
Tinag	chr9	-2.13831	-1.09647	4.20493e-10	9.48639e-09
Smlr1	chr10	-2.13791	-1.0962	2.92388e-06	3.64552e-05
C330021F23Rik	chr8	-2.13694	-1.09555	4.76233e-08	8.09492e-07
Lrg1	chr17	-2.13686	-1.0955	0	0
Slc17a3	chr13	-2.12936	-1.09042	3.29505e-09	6.60701e-08
Bmf	chr2	-2.12742	-1.0891	0	0
Myl9	chr2	-2.12555	-1.08783	0	0
Muc13	chr16	-2.12423	-1.08694	6.26684e-05	0.000592079
Apoc3	chr9	-2.12131	-1.08496	0	0
Mug2	chr6	-2.11997	-1.08404	2.46074e-09	5.02438e-08
Rtn4rl1	chr11	-2.11947	-1.0837	4.80505e-12	1.37522e-10
Paqr9	chr9	-2.11826	-1.08288	1.21349e-08	2.26106e-07
Alb	chr5	-2.11773	-1.08252	0	0
C6	chr15	-2.10951	-1.07691	6.10915e-05	0.000578113
Saa4	chr7	-2.10943	-1.07685	0	0
Irgm2	chr11	-2.10799	-1.07587	0	0
C430002E04Rik	chr3	-2.10673	-1.07501	2.03233e-05	0.000215946
Lrig3	chr10	-2.09947	-1.07002	2.88658e-15	1.16057e-13
Cyp26b1	chr6	-2.0924	-1.06516	0	0
Abca6	chr11	-2.09194	-1.06484	0	0
Hpx	chr7	-2.09125	-1.06437	0	0
Marcks	chr10	-2.08751	-1.06178	0	0
Gm4951	chr18	-2.08712	-1.06151	6.07847e-13	1.94378e-11
Dixdc1	chr9	-2.08595	-1.06071	7.33152e-11	1.83405e-09
Neu3	chr7	-2.08491	-1.05999	1.25029e-11	3.40776e-10
F12	chr13	-2.08409	-1.05941	0	0
Lce6a	chr3	-2.08247	-1.0583	4.9994e-07	7.17318e-06
Apoa2	chr1	-2.08125	-1.05745	5.74505e-11	1.4574e-09
Gbp2	chr3	-2.07709	-1.05456	2.10942e-15	8.56931e-14
Ugt2b36	chr5	-2.0767	-1.05429	0	0
Fbp1	chr13	-2.07391	-1.05235	2.22045e-16	9.74668e-15
Parm1	chr5	-2.07303	-1.05174	0	0
Sh2d4a	chr8	-2.06874	-1.04875	0	0
Bend4	chr5	-2.06383	-1.04532	5.5987e-11	1.42336e-09
Zbp1	chr2	-2.06309	-1.0448	0	0
Ces1g	chr8	-2.05683	-1.04042	1.32473e-07	2.09667e-06
Fam110c	chr12	-2.05523	-1.0393	5.59552e-14	1.97529e-12
Trim7	chr11	-2.05395	-1.0384	5.38921e-11	1.37308e-09
Trib2	chr12	-2.0535	-1.03808	3.51061e-09	7.00328e-08
Afm	chr5	-2.05317	-1.03786	7.62453e-08	1.25947e-06
Csf1	chr3	-2.05056	-1.03602	0	0
Bok	chr1	-2.05032	-1.03585	0	0
Synm	chr7	-2.04664	-1.03326	2.54442e-06	3.20307e-05
Mbl2	chr19	-2.02986	-1.02138	0	0
Ugt2a3	chr5	-2.0245	-1.01757	2.31409e-05	0.000242261
Rad51b	chr12	-2.01852	-1.0133	0	0
Ube2l6	chr2	-2.01079	-1.00776	0	0
Acmsd	chr1	-2.00876	-1.0063	1.11022e-16	4.98537e-15
AI182371	chr2	-1.99822	-0.998719	2.90731e-08	5.10849e-07
Glud1	chr14	-1.99725	-0.998018	0	0
Tgfb3	chr12	-1.9935	-0.995304	1.11156e-10	2.71689e-09
Foxp2	chr6	-1.99321	-0.995094	0.00010488	0.000947055
Prss35	chr9	-1.98463	-0.98887	2.19631e-05	0.000231377
Rnf122	chr8	-1.98272	-0.98748	1.43401e-07	2.26352e-06
Bdh1	chr16	-1.97985	-0.985391	1.18632e-09	2.53255e-08
Plekhs1	chr19	-1.9787	-0.984555	0	0
Trim21	chr7	-1.97853	-0.984427	5.51781e-14	1.95669e-12
Glcci1	chr6	-1.9743	-0.981338	1.3085e-08	2.42269e-07
Ido2	chr8	-1.97047	-0.978541	9.50546e-05	0.000866957
Pdzk1ip1	chr4	-1.96966	-0.977945	1.06861e-07	1.71917e-06
E2f2	chr4	-1.95837	-0.969653	8.81517e-14	3.05211e-12
Slc35f2	chr9	-1.95657	-0.968325	9.70092e-09	1.83675e-07
Fmo5	chr3	-1.95515	-0.967276	0	0
Rnd3	chr2	-1.95381	-0.966294	0	0
Rgs4	chr1	-1.95088	-0.964125	2.12053e-14	7.92745e-13
Arhgef28	chr13	-1.94707	-0.961303	0	0
Ccdc164	chr5	-1.94639	-0.960801	4.06421e-06	4.94113e-05
Cfh	chr1	-1.93812	-0.954654	0	0
Trim34a	chr7	-1.92923	-0.948028	3.80806e-14	1.38175e-12
Pxmp4	chr2	-1.92552	-0.94525	3.28661e-05	0.000330931
1810019D21Rik	chr8	-1.92471	-0.944639	3.86521e-05	0.000383738
Inpp1	chr1	-1.91756	-0.939275	3.46856e-12	1.01123e-10
Pipox	chr11	-1.91655	-0.938515	5.32907e-15	2.09586e-13
Gm19705	chr1	-1.91368	-0.936351	4.33431e-13	1.40326e-11
Tmem63a	chr1	-1.91332	-0.936082	5.52891e-14	1.95767e-12
Efemp1	chr11	-1.91067	-0.934075	0	0
Cercam	chr2	-1.90912	-0.932908	3.19349e-05	0.000322514
Pm20d1	chr1	-1.9081	-0.932139	4.32987e-15	1.7115e-13
Rhobtb1	chr10	-1.90725	-0.931493	0	0
Slc43a1	chr2	-1.90622	-0.930714	1.45007e-05	0.000158682
Kynu	chr2	-1.90394	-0.928985	0	0
1190002N15Rik	chr9	-1.90204	-0.927549	0	0
Itga1	chr13	-1.90193	-0.927466	0	0
Aadac	chr3	-1.89789	-0.924395	3.33067e-16	1.43777e-14
Pid1	chr1	-1.89704	-0.923753	2.22045e-16	9.74668e-15
Gbp3	chr3	-1.89081	-0.919005	8.29448e-13	2.59923e-11
Fam25c	chr14	-1.88691	-0.916022	1.80617e-09	3.77669e-08
Apoc4	chr7	-1.88595	-0.915292	1.34863e-08	2.48716e-07
Trim12a	chr7	-1.88548	-0.91493	0	0
Glis2	chr16	-1.87798	-0.909181	3.72036e-12	1.08061e-10
Dhrs3	chr4	-1.87497	-0.906864	0	0
Spon2	chr5	-1.87313	-0.90545	0	0
Per2	chr1	-1.87295	-0.905312	1.01287e-08	1.9085e-07
Tmem14a	chr1	-1.87238	-0.904875	2.06596e-11	5.52179e-10
Id2	chr12	-1.87221	-0.904741	0	0
Kank3	chr17	-1.87178	-0.90441	2.48484e-05	0.000258865
Bach2	chr4	-1.8705	-0.903422	2.28281e-07	3.47236e-06
Nexn	chr3	-1.87032	-0.903288	9.91586e-10	2.14417e-08
Gstt3	chr10	-1.86866	-0.902001	3.68057e-11	9.54342e-10
Ppp1r12b	chr1	-1.86772	-0.901278	7.74006e-08	1.27676e-06
Acat3	chr17	-1.86696	-0.900691	1.11022e-16	4.98537e-15
Aldob	chr4	-1.86621	-0.900113	0	0
Amotl2	chr9	-1.86476	-0.89899	0	0
Chdh	chr14	-1.86426	-0.898606	1.76651e-06	2.28515e-05
Ces3a	chr8	-1.86352	-0.898033	0	0
Slc2a9	chr5	-1.85759	-0.89343	1.348e-06	1.78113e-05
S100a4	chr3	-1.85306	-0.88991	3.3505e-08	5.8261e-07
Bcor	chrX	-1.85087	-0.888206	3.44437e-09	6.89462e-08
Ildr2	chr1	-1.84851	-0.886366	0	0
Pik3r1	chr13	-1.84799	-0.885961	0	0
Fam83d	chr2	-1.84632	-0.884649	1.21692e-11	3.32841e-10
Spry1	chr3	-1.84515	-0.883738	3.31454e-11	8.63193e-10
Mybl1	chr1	-1.84204	-0.881307	1.9984e-15	8.14653e-14
Cldn2	chrX	-1.842	-0.881271	0	0
Lima1	chr15	-1.8402	-0.87986	0	0
Arntl2	chr6	-1.83776	-0.87795	5.8501e-12	1.66075e-10
Map3k13	chr16	-1.83373	-0.874778	3.37735e-07	4.98143e-06
Arhgef19	chr4	-1.83198	-0.873404	2.43823e-11	6.4593e-10
Pla2r1	chr2	-1.8293	-0.871292	1.20903e-10	2.93979e-09
Dapk2	chr9	-1.82906	-0.871099	1.63628e-11	4.41871e-10
Cpt1c	chr7	-1.82757	-0.869924	1.42997e-13	4.8437e-12
Ak1	chr2	-1.82752	-0.86989	1.39379e-09	2.9566e-08
Serpind1	chr16	-1.82196	-0.865494	0	0
Vcan	chr13	-1.82119	-0.864883	5.08007e-10	1.13299e-08
Npas2	chr1	-1.82009	-0.864011	0.000108544	0.000975189
Crot	chr5	-1.81837	-0.862646	0	0
Synpo	chr18	-1.81087	-0.856684	1.09002e-10	2.67261e-09
Cmpk2	chr12	-1.81023	-0.856172	0	0
Ces2a	chr8	-1.80908	-0.855256	2.35468e-08	4.19724e-07
A430105I19Rik	chr2	-1.80796	-0.854364	0	0
Aldh1a1	chr19	-1.80593	-0.852745	0	0
Ccne2	chr4	-1.80333	-0.850667	0	0
Dck	chr5	-1.80275	-0.850202	0	0
Ang	chr14	-1.80242	-0.849933	7.9699e-09	1.52253e-07
Alox5	chr6	-1.80202	-0.849617	4.33383e-06	5.23904e-05
Hes1	chr16	-1.79589	-0.844702	2.90878e-14	1.06868e-12
Mup1	chr4	-1.79464	-0.843697	0	0
Rtp3	chr9	-1.79451	-0.843589	1.0392e-10	2.5614e-09
Scd1	chr19	-1.79373	-0.842962	0	0
Mid1	chrX	-1.7934	-0.842699	3.20696e-10	7.33378e-09
Nr2f2	chr7	-1.79307	-0.842435	1.63673e-10	3.89098e-09
Plekha7	chr7	-1.79264	-0.842086	3.61378e-13	1.17812e-11
Ttk	chr9	-1.79084	-0.84064	0	0
Cyp2d22	chr15	-1.79056	-0.840413	1.97089e-08	3.54006e-07
Nfe2l2	chr2	-1.78864	-0.838861	0	0
Ftcd	chr10	-1.78775	-0.838144	5.47569e-10	1.21314e-08
Tnfrsf19	chr14	-1.7874	-0.837865	2.42308e-05	0.000253106
Cfb	chr17	-1.7862	-0.836893	0	0
Cfi	chr3	-1.78395	-0.835072	0	0
Arrdc3	chr13	-1.7839	-0.835032	1.02388e-11	2.8235e-10
Cp	chr3	-1.783	-0.834305	0	0
Trp53inp2	chr2	-1.78061	-0.83237	0	0
Magi3	chr3	-1.78038	-0.832186	0	0
Scn3b	chr9	-1.77767	-0.829987	0.000111619	0.00099861
Pmaip1	chr18	-1.77688	-0.829343	0	0
Gc	chr5	-1.77586	-0.828517	0	0
Bst1	chr5	-1.77489	-0.82773	2.9976e-15	1.20109e-13
Serping1	chr2	-1.77373	-0.826786	0	0
Filip1l	chr16	-1.77361	-0.826687	0	0
Slc25a23	chr17	-1.77316	-0.826325	3.02536e-13	9.94592e-12
Cyp2c44	chr19	-1.77285	-0.826072	7.2104e-05	0.000672283
Kalrn	chr16	-1.772	-0.825377	0	0
Serpinb8	chr1	-1.77166	-0.825102	3.9968e-15	1.5852e-13
Edn1	chr13	-1.77142	-0.824904	8.45863e-10	1.84095e-08
Cx3cl1	chr8	-1.7709	-0.824484	7.63692e-05	0.000708387
Abca8a	chr11	-1.77077	-0.824374	8.20631e-07	1.12555e-05
Masp1	chr16	-1.76977	-0.823563	0	0
Gpam	chr19	-1.76777	-0.82193	0	0
St14	chr9	-1.76664	-0.82101	1.11022e-16	4.98537e-15
Ifi27l2b	chr12	-1.75905	-0.814795	0	0
Id1	chr2	-1.75309	-0.809896	0	0
Gadd45b	chr10	-1.74503	-0.803251	2.58793e-13	8.54381e-12
Plac9b	chr14	-1.74503	-0.803248	6.43341e-12	1.81686e-10
Mlph	chr1	-1.74468	-0.802963	1.31972e-12	4.02266e-11
Ptplad2	chr4	-1.74292	-0.801507	1.94068e-05	0.000206864
Fgfr4	chr13	-1.74278	-0.80139	2.02061e-13	6.75649e-12
Dstn	chr2	-1.74041	-0.799427	0	0
Lphn2	chr3	-1.73839	-0.797752	3.66374e-15	1.463e-13
Dmgdh	chr13	-1.73819	-0.797585	6.66843e-07	9.30404e-06
2810417H13Rik	chr9	-1.73449	-0.794512	2.03171e-14	7.63193e-13
Apoe	chr7	-1.73399	-0.794099	0	0
Oasl2	chr5	-1.73099	-0.791599	1.19194e-12	3.64738e-11
Serpinb1a	chr13	-1.72776	-0.788903	7.64719e-05	0.000709059
9230114K14Rik	chr5	-1.72766	-0.788815	1.96252e-06	2.52201e-05
Amot	chrX	-1.72763	-0.788797	4.60743e-14	1.65388e-12
Fgf13	chrX	-1.72756	-0.788739	0	0
D630039A03Rik	chr4	-1.72617	-0.787573	7.39776e-05	0.000688513
AW112010	chr19	-1.72472	-0.78636	8.93271e-11	2.22039e-09
Pak6	chr2	-1.7226	-0.784587	0	0
Slc6a13	chr6	-1.72221	-0.784263	1.99898e-11	5.36111e-10
Irgm1	chr11	-1.72023	-0.782599	0	0
Fbxo5	chr10	-1.71816	-0.780864	3.82117e-12	1.10442e-10
Tmem176a	chr6	-1.71783	-0.780589	0	0
Ccl20	chr1	-1.71594	-0.779002	0	0
Tle3	chr9	-1.71142	-0.775191	0	0
Ifit3	chr19	-1.71077	-0.774648	1.89655e-07	2.9421e-06
Vil1	chr1	-1.70805	-0.772353	1.71583e-10	4.07487e-09
Hmgn5	chrX	-1.70713	-0.771573	0	0
Gamt	chr10	-1.70124	-0.766587	6.70501e-05	0.000629922
Map3k1	chr13	-1.7008	-0.766212	2.05636e-12	6.14808e-11
Ccne1	chr7	-1.69944	-0.765056	0	0
Dhx58	chr11	-1.69758	-0.763479	1.17836e-09	2.51783e-08
Cand2	chr6	-1.69638	-0.762456	6.38553e-06	7.48759e-05
Fhod3	chr18	-1.69546	-0.761673	3.34337e-10	7.63084e-09
Slc25a42	chr8	-1.69517	-0.761431	1.91085e-05	0.000203963
Mup12	chr4	-1.69494	-0.761233	1.42619e-05	0.000156214
Nanos1	chr19	-1.6948	-0.761114	2.82685e-05	0.000289873
Gas6	chr8	-1.69356	-0.760059	0	0
Id3	chr4	-1.69265	-0.75928	2.33147e-14	8.67454e-13
Ccnf	chr17	-1.69117	-0.758026	0	0
Bicc1	chr10	-1.69015	-0.757154	0	0
Stat1	chr1	-1.68702	-0.754473	0	0
Bmper	chr9	-1.68667	-0.754178	4.90742e-05	0.000476117
8430427H17Rik	chr2	-1.68299	-0.75103	2.89608e-09	5.84703e-08
Mup7	chr4	-1.68218	-0.750335	0	0
Fst	chr13	-1.68144	-0.749698	0	0
Faah	chr4	-1.68054	-0.748926	0	0
Maf	chr8	-1.679	-0.747605	1.46756e-07	2.3118e-06
Oas1c	chr5	-1.67739	-0.746221	9.2359e-06	0.00010499
Kng1	chr16	-1.67644	-0.7454	0	0
Ephx1	chr1	-1.67553	-0.744614	0	0
R3hdml	chr2	-1.67401	-0.743312	1.76814e-12	5.32031e-11
Eif2ak2	chr17	-1.67298	-0.742424	0	0
Gtse1	chr15	-1.67173	-0.741342	0	0
Mup14	chr4	-1.67153	-0.741172	5.55112e-16	2.37009e-14
Bcl3	chr7	-1.67106	-0.740764	9.04443e-12	2.50889e-10
Parp9	chr16	-1.67073	-0.740476	0	0
Cyp39a1	chr17	-1.67068	-0.740436	0	0
Apoc2	chr7	-1.66797	-0.73809	2.22045e-16	9.74668e-15
Aldh1a7	chr19	-1.66566	-0.736094	0	0
Tagln	chr9	-1.66377	-0.734456	0	0
Ambp	chr4	-1.66306	-0.733843	0	0
Arhgap23	chr11	-1.66119	-0.732213	6.673e-12	1.88225e-10
Bphl	chr13	-1.66117	-0.732197	8.95534e-11	2.22366e-09
Abcg2	chr6	-1.66039	-0.731522	0	0
Pml	chr9	-1.65917	-0.730459	5.9952e-15	2.34996e-13
Thsd4	chr9	-1.65666	-0.72828	9.72718e-05	0.000885457
Anxa8	chr14	-1.65644	-0.728089	1.89789e-08	3.41941e-07
Grb14	chr2	-1.65487	-0.726716	0	0
Zfp608	chr18	-1.64959	-0.72211	6.49488e-06	7.60819e-05
S100a10	chr3	-1.64951	-0.722039	0	0
Adamts1	chr16	-1.64922	-0.721783	0	0
Ptprd	chr4	-1.64745	-0.720236	0	0
Gnb1l	chr16	-1.64723	-0.720041	0.000108277	0.00097391
Lbp	chr2	-1.64593	-0.718901	1.43376e-10	3.45045e-09
Il33	chr19	-1.64231	-0.715729	0	0
Mup20	chr4	-1.64215	-0.715589	2.22045e-16	9.74668e-15
Gbp6	chr5	-1.63932	-0.713099	1.55988e-09	3.28809e-08
Rasgrp3	chr17	-1.63806	-0.711988	3.29916e-07	4.87902e-06
Robo1	chr16	-1.63761	-0.711594	7.14273e-12	2.0075e-10
Ei24	chr9	-1.63747	-0.711468	0	0
Tuft1	chr3	-1.63706	-0.711103	0	0
Ckap2	chr8	-1.63665	-0.710749	0	0
Ppl	chr16	-1.63579	-0.709986	2.77208e-11	7.28449e-10
Rrm2	chr12	-1.63441	-0.708767	0	0
Thbs1	chr2	-1.63354	-0.708001	0	0
Endod1	chr9	-1.63218	-0.706798	0	0
Mme	chr3	-1.632	-0.706639	1.68808e-05	0.000182596
Grk5	chr19	-1.63102	-0.705777	0	0
Abcb4	chr5	-1.63011	-0.704968	0	0
Vmac	chr17	-1.62806	-0.703155	2.5715e-06	3.23368e-05
Parp14	chr16	-1.62786	-0.70298	0	0
Itih5	chr2	-1.62726	-0.702441	0	0
Fgfr2	chr7	-1.62679	-0.70203	4.61281e-09	9.05564e-08
Ccng1	chr11	-1.62678	-0.702021	0	0
Arl6ip5	chr6	-1.62362	-0.699218	0	0
Kif18b	chr11	-1.62359	-0.699184	0	0
E2f8	chr7	-1.62278	-0.698469	0	0
Mybl2	chr2	-1.62275	-0.69844	0	0
Apoa4	chr9	-1.62095	-0.696839	0	0
Rcan1	chr16	-1.62041	-0.696357	0	0
Notch1	chr2	-1.62035	-0.696304	5.0604e-13	1.62934e-11
Ptbp2	chr3	-1.61987	-0.69588	2.1824e-10	5.07553e-09
Icam1	chr9	-1.61879	-0.69492	0	0
Sepp1	chr15	-1.61868	-0.694816	0	0
Dmd	chrX	-1.61683	-0.693167	5.14694e-10	1.14572e-08
Enpp3	chr10	-1.61672	-0.693073	7.8452e-08	1.29319e-06
Gpc4	chrX	-1.61612	-0.692535	0	0
Oas1a	chr5	-1.61489	-0.691437	2.1019e-10	4.91702e-09
Akt3	chr1	-1.61336	-0.690065	2.53734e-05	0.000263398
Mbnl3	chrX	-1.61237	-0.689184	3.10911e-05	0.000315078
Dbi	chr1	-1.61202	-0.688867	0	0
Map3k14	chr11	-1.61154	-0.688443	3.7811e-09	7.51093e-08
Bahcc1	chr11	-1.61039	-0.68741	3.35125e-07	4.9498e-06
Atp6v0e2	chr6	-1.61036	-0.687381	3.31514e-05	0.000333506
Ppm1d	chr11	-1.60989	-0.686965	1.77236e-08	3.20557e-07
Sdr42e1	chr8	-1.60798	-0.68525	1.60205e-07	2.50515e-06
Elovl2	chr13	-1.6071	-0.684464	0	0
Mbd1	chr18	-1.60603	-0.683501	0	0
Selenbp1	chr3	-1.60543	-0.682961	0	0
Mal2	chr15	-1.60387	-0.681557	1.05649e-12	3.25415e-11
Habp2	chr19	-1.60211	-0.679975	1.11022e-16	4.98537e-15
Cmah	chr13	-1.60201	-0.67988	1.09281e-06	1.47131e-05
Spp1	chr5	-1.60118	-0.679137	0	0
Pdk3	chrX	-1.59978	-0.677871	4.78932e-05	0.000465816
Chst15	chr7	-1.59974	-0.67784	6.04589e-09	1.16831e-07
Irf7	chr7	-1.59921	-0.677358	3.43869e-12	1.00377e-10
Sdc2	chr15	-1.59864	-0.676841	0	0
Perp	chr10	-1.59842	-0.676648	0	0
Trib1	chr15	-1.59825	-0.676496	0	0
Trim14	chr4	-1.59436	-0.672979	5.69062e-05	0.000542008
Eda2r	chrX	-1.59405	-0.672695	2.64433e-12	7.82615e-11
Crip1	chr12	-1.59373	-0.672407	6.75943e-05	0.000634271
Gpx7	chr4	-1.59306	-0.671798	1.59328e-07	2.49475e-06
Osmr	chr15	-1.5919	-0.670748	3.39728e-13	1.11218e-11
Uts2d	chr16	-1.59043	-0.669416	2.91681e-11	7.64766e-10
Cdh1	chr8	-1.59015	-0.669162	0	0
Ddx58	chr4	-1.58854	-0.667699	0	0
H2-L	chr17	-1.58523	-0.664689	9.99813e-06	0.000113019
Oacyl	chr18	-1.5852	-0.664662	3.64427e-06	4.46558e-05
Clspn	chr4	-1.58488	-0.664369	1.60867e-09	3.38484e-08
Cav2	chr6	-1.58438	-0.663916	0	0
Aldh3a2	chr11	-1.58383	-0.663414	0	0
Snapc5	chr9	-1.58263	-0.66232	2.01749e-07	3.10099e-06
Tesk2	chr4	-1.58249	-0.662197	2.35755e-05	0.00024659
Tgm2	chr2	-1.58245	-0.662156	0	0
Ctdspl	chr9	-1.58134	-0.661145	3.94218e-07	5.74657e-06
Hspb6	chr7	-1.57886	-0.658886	6.46602e-08	1.07874e-06
Timp2	chr11	-1.57854	-0.658591	0	0
Cd81	chr7	-1.57843	-0.658494	0	0
Il13ra1	chrX	-1.57805	-0.658146	1.35832e-10	3.28577e-09
Col4a5	chrX	-1.57788	-0.657987	0	0
Trp53inp1	chr4	-1.57357	-0.654045	3.14859e-13	1.03366e-11
Clec2d	chr6	-1.57312	-0.65363	2.27493e-09	4.66122e-08
Lgr4	chr2	-1.57294	-0.653467	7.68274e-14	2.67583e-12
Errfi1	chr4	-1.57212	-0.652708	0	0
Tmem19	chr10	-1.5715	-0.652144	0	0
Abca1	chr4	-1.571	-0.651685	3.7419e-12	1.08552e-10
Parp12	chr6	-1.56932	-0.650142	0	0
Fam72a	chr1	-1.56731	-0.648291	3.85286e-06	4.70615e-05
Hsd11b1	chr1	-1.56431	-0.645525	5.01649e-08	8.49614e-07
2410004B18Rik	chr3	-1.56223	-0.643608	9.72938e-07	1.32054e-05
Gpx1	chr9	-1.56112	-0.642578	0	0
Lpar6	chr14	-1.55865	-0.640297	6.388e-09	1.23137e-07
Il22ra1	chr4	-1.55855	-0.640209	5.70655e-14	2.01145e-12
Mki67	chr7	-1.55807	-0.63976	1.11322e-12	3.4244e-11
H2-Q10	chr17	-1.55712	-0.638884	0	0
Birc2	chr9	-1.55452	-0.636472	2.68919e-10	6.1981e-09
Ccp110	chr7	-1.55452	-0.636468	0	0
Nrp1	chr8	-1.55376	-0.635764	1.15791e-11	3.17072e-10
Gm19589	chr1	-1.55292	-0.634982	0.000106101	0.000956544
Lynx1	chr15	-1.55252	-0.634609	5.76443e-07	8.12986e-06
Btg2	chr1	-1.55245	-0.634545	0	0
Plcb1	chr2	-1.55026	-0.632511	8.75786e-07	1.19769e-05
Cd47	chr16	-1.54969	-0.631981	0	0
Eci2	chr13	-1.54844	-0.630811	0	0
Tmem243	chr5	-1.54834	-0.630722	4.84057e-14	1.72962e-12
Ugt2b5	chr5	-1.54779	-0.630211	0	0
Itih1	chr14	-1.5456	-0.628169	1.67663e-11	4.52245e-10
Socs3	chr11	-1.54535	-0.627931	1.00525e-05	0.000113448
Dtx3l	chr16	-1.54433	-0.626978	2.03009e-10	4.77765e-09
Csad	chr15	-1.54407	-0.626736	8.43544e-06	9.67825e-05
Svil	chr18	-1.54403	-0.626705	0	0
Gm2a	chr11	-1.54364	-0.626337	0	0
Gpt2	chr8	-1.54328	-0.625996	0	0
Kifc1	chr17	-1.54289	-0.625636	3.9968e-15	1.5852e-13
Ldhb	chr6	-1.5418	-0.624613	2.47789e-05	0.000258256
Mamld1	chrX	-1.54155	-0.624383	9.02683e-05	0.000826196
Cby1	chr15	-1.54042	-0.623328	5.87197e-07	8.27655e-06
Sgol2	chr1	-1.54034	-0.623253	8.59313e-14	2.97963e-12
Cml2	chr6	-1.53974	-0.622684	3.43059e-14	1.24865e-12
Ociad2	chr5	-1.53935	-0.622321	9.82907e-06	0.000111301
Rtp4	chr16	-1.53917	-0.622156	9.49019e-13	2.94636e-11
Tlr3	chr8	-1.53852	-0.621543	1.49861e-07	2.35754e-06
Pkia	chr3	-1.53749	-0.620572	7.26027e-06	8.40814e-05
Scp2	chr4	-1.53656	-0.619707	0	0
Dcxr	chr11	-1.53587	-0.61906	1.3494e-05	0.000148358
Ak3	chr19	-1.53507	-0.618301	0	0
Acpl2	chr9	-1.53425	-0.617535	2.08278e-12	6.21915e-11
Abat	chr16	-1.53422	-0.617509	1.06975e-06	1.44192e-05
Pxmp2	chr5	-1.5341	-0.617394	2.79908e-08	4.93682e-07
Trim59	chr3	-1.52947	-0.613029	6.45445e-10	1.42058e-08
Slc43a2	chr11	-1.52758	-0.611245	1.8063e-07	2.80581e-06
Mmp15	chr8	-1.52723	-0.610913	2.75664e-06	3.44432e-05
Loxl2	chr14	-1.52722	-0.610903	0	0
Dzip1l	chr9	-1.52654	-0.610269	7.95913e-07	1.09356e-05
Hc	chr2	-1.52652	-0.610248	2.33147e-15	9.42235e-14
Ercc5	chr1	-1.52618	-0.609928	0	0
Hhex	chr19	-1.52465	-0.608476	0	0
Myl12b	chr17	-1.52464	-0.608469	0	0
Mycl1	chr4	-1.52404	-0.607902	1.11762e-10	2.72885e-09
Lbh	chr17	-1.52365	-0.607528	2.29698e-05	0.000240578
Nuf2	chr1	-1.52326	-0.607165	3.94906e-13	1.28564e-11
Srgap2	chr1	-1.52231	-0.606261	0	0
Stim1	chr7	-1.52074	-0.60477	0	0
Tmem176b	chr6	-1.51975	-0.603839	0	0
Phtf2	chr5	-1.51821	-0.602368	8.80138e-08	1.43866e-06
Mug1	chr6	-1.51767	-0.601857	6.07711e-08	1.01894e-06
Deptor	chr15	-1.51648	-0.600727	4.24458e-06	5.14441e-05
Tmem130	chr5	-1.51607	-0.600338	4.99626e-05	0.000482937
C1rl	chr6	-1.51583	-0.600108	3.9877e-06	4.85567e-05
Samd9l	chr6	-1.51538	-0.599682	1.92703e-10	4.55337e-09
Sh3bgrl	chrX	-1.51484	-0.599162	3.10403e-05	0.000315041
Ctxn1	chr8	-1.51442	-0.598765	3.76232e-08	6.47971e-07
Hmmr	chr11	-1.51425	-0.598603	0	0
Stim2	chr5	-1.51351	-0.597898	3.33067e-16	1.43777e-14
Cdkn3	chr14	-1.51333	-0.597722	4.0801e-05	0.000402345
Nusap1	chr2	-1.51332	-0.597712	1.11022e-16	4.98537e-15
Nid2	chr14	-1.513	-0.597414	5.45281e-08	9.20849e-07
Tle4	chr19	-1.51103	-0.595532	9.10383e-15	3.52717e-13
Gstm2	chr3	-1.51025	-0.594791	0	0
Hsdl2	chr4	-1.51011	-0.594652	2.10942e-15	8.56931e-14
Dnajb4	chr3	-1.5101	-0.594647	0	0
Slc35g1	chr19	-1.50918	-0.593762	4.32987e-15	1.7115e-13
Tpk1	chr6	-1.50896	-0.593552	4.75561e-08	8.09492e-07
Gria3	chrX	-1.50777	-0.592418	6.78242e-07	9.44061e-06
Acad11	chr9	-1.50756	-0.592218	1.11022e-16	4.98537e-15
Pros1	chr16	-1.506	-0.590718	0	0
Pak3	chrX	-1.50567	-0.590404	1.16384e-06	1.5571e-05
Elf4	chrX	-1.50372	-0.588531	8.43769e-15	3.2745e-13
Kif18a	chr2	-1.50347	-0.588295	2.11124e-06	2.69687e-05
Fam20a	chr11	-1.50182	-0.586714	5.97639e-07	8.41867e-06
Fzd5	chr1	-1.50159	-0.586487	2.367e-12	7.03199e-11
Irf9	chr14	-1.50076	-0.585692	5.76206e-14	2.02797e-12
Cbs	chr17	-1.49918	-0.584169	1.09479e-11	3.00843e-10
Asf1b	chr8	-1.49825	-0.583276	8.9664e-07	1.22478e-05
Skp2	chr15	-1.49814	-0.583174	9.0748e-10	1.96774e-08
Cdk19	chr10	-1.49804	-0.583072	4.39362e-06	5.30777e-05
Glul	chr1	-1.49788	-0.582921	0	0
Zbtb16	chr9	-1.49759	-0.582641	9.1621e-06	0.000104354
Kifc3	chr8	-1.49674	-0.581821	1.51601e-09	3.20715e-08
Asap3	chr4	-1.49537	-0.580503	2.67643e-07	4.01635e-06
Ckap2l	chr2	-1.49388	-0.579064	1.57652e-14	5.97954e-13
Kif20a	chr18	-1.49194	-0.577191	0	0
Klf10	chr15	-1.48974	-0.575061	1.0425e-13	3.58828e-12
Trf	chr9	-1.48879	-0.574137	0	0
Shroom3	chr5	-1.48862	-0.573979	1.87024e-08	3.37739e-07
Dffb	chr4	-1.48816	-0.573526	4.48942e-05	0.000438284
S100a13	chr3	-1.48752	-0.572913	3.47001e-07	5.09642e-06
Dpysl2	chr14	-1.48679	-0.572199	9.4437e-05	0.000861659
Ank	chr15	-1.48656	-0.57198	1.40443e-13	4.76409e-12
Cyp26a1	chr19	-1.4865	-0.57192	6.4643e-07	9.04616e-06
Lmo7	chr14	-1.48564	-0.571084	8.05467e-13	2.52746e-11
Vcam1	chr3	-1.4847	-0.570169	0	0
Arrdc4	chr7	-1.48371	-0.56921	1.07924e-05	0.000121098
Bcar3	chr3	-1.48329	-0.5688	1.53589e-09	3.24603e-08
Kank2	chr9	-1.48323	-0.56874	0	0
Klf4	chr4	-1.48262	-0.568147	2.8112e-12	8.28861e-11
Kif15	chr9	-1.48203	-0.567571	6.58043e-06	7.69687e-05
Slc16a2	chrX	-1.47961	-0.565214	2.86059e-11	7.50865e-10
Il6st	chr13	-1.47941	-0.565025	0	0
Arhgef26	chr3	-1.47872	-0.564345	6.87976e-06	8.01898e-05
Cpt1a	chr19	-1.47858	-0.564215	0	0
Dcbld1	chr10	-1.47827	-0.563911	4.4506e-07	6.4476e-06
Cpped1	chr16	-1.47737	-0.56303	1.44329e-15	5.97716e-14
Gpx3	chr11	-1.47649	-0.562173	6.60028e-13	2.09068e-11
Il1r1	chr1	-1.47548	-0.561186	1.22125e-15	5.08455e-14
Msrb3	chr10	-1.47504	-0.560752	1.74638e-13	5.86464e-12
Fam149a	chr8	-1.47373	-0.559474	0	0
Ptp4a1	chr1	-1.47308	-0.558834	2.1891e-09	4.50901e-08
Smoc1	chr12	-1.47269	-0.558452	6.77236e-15	2.64574e-13
Cideb	chr14	-1.47146	-0.557252	5.59493e-06	6.6302e-05
Rnase4	chr14	-1.47054	-0.55635	8.28447e-11	2.06803e-09
Cdca2	chr14	-1.47015	-0.555966	8.35998e-12	2.33006e-10
Pbx1	chr1	-1.47005	-0.555863	5.38988e-06	6.40663e-05
F9	chrX	-1.46984	-0.555657	5.15896e-07	7.3556e-06
1300017J02Rik	chr9	-1.46926	-0.55509	6.99441e-14	2.43972e-12
Mettl7b	chr10	-1.46826	-0.554104	2.16477e-05	0.000228465
Ddr1	chr17	-1.46816	-0.554011	8.88178e-16	3.74441e-14
8430419L09Rik	chr6	-1.46773	-0.553585	5.44826e-08	9.20744e-07
Zfp385a	chr15	-1.46687	-0.552742	6.85558e-11	1.7205e-09
Iqgap2	chr13	-1.46674	-0.552608	0	0
Ephb4	chr5	-1.46661	-0.552481	2.02841e-08	3.64057e-07
Psd3	chr8	-1.46518	-0.551077	8.88178e-16	3.74441e-14
Chn2	chr6	-1.46475	-0.550654	3.9529e-06	4.8158e-05
Met	chr6	-1.46463	-0.550532	0	0
Sorbs1	chr19	-1.46407	-0.549981	2.20712e-13	7.33829e-12
Ifitm3	chr7	-1.46371	-0.549625	0	0
9030617O03Rik	chr12	-1.46333	-0.549255	1.11022e-16	4.98537e-15
Cdc42ep4	chr11	-1.46295	-0.548882	2.17306e-07	3.32267e-06
Lhfp	chr3	-1.46198	-0.547921	8.82627e-13	2.75117e-11
Rnf135	chr11	-1.46192	-0.547869	7.08661e-06	8.22327e-05
Prom1	chr5	-1.45917	-0.545146	2.80817e-05	0.00028832
Igf1	chr10	-1.45875	-0.54473	0	0
Aspm	chr1	-1.45732	-0.54332	1.24094e-06	1.65083e-05
C1ra	chr6	-1.4573	-0.543302	4.996e-15	1.97149e-13
Greb1l	chr18	-1.45694	-0.542942	6.25143e-05	0.000591338
Tcea3	chr4	-1.45693	-0.542929	2.75358e-06	3.44234e-05
Ifi47	chr11	-1.4563	-0.54231	1.89621e-08	3.41901e-07
Ank3	chr10	-1.45572	-0.541729	2.52744e-07	3.81231e-06
Fancb	chrX	-1.45551	-0.541521	2.51849e-05	0.000262022
Ccnb2	chr9	-1.45298	-0.539018	4.30767e-14	1.54865e-12
Itih2	chr2	-1.45249	-0.538533	0	0
Ifi35	chr11	-1.45176	-0.537805	2.83879e-07	4.2383e-06
Uba7	chr9	-1.45091	-0.536959	7.23294e-05	0.000673847
Ccnd1	chr7	-1.45037	-0.53642	0	0
1110001A16Rik	chr17	-1.45	-0.536055	1.80633e-05	0.000193955
Ston1	chr17	-1.44784	-0.533899	7.99805e-12	2.2345e-10
F5	chr1	-1.44764	-0.5337	6.00942e-11	1.51953e-09
Actn4	chr7	-1.44703	-0.533091	0	0
Mitd1	chr1	-1.44596	-0.532031	1.00909e-06	1.36487e-05
Rbm43	chr2	-1.44561	-0.531674	1.00214e-09	2.16499e-08
Vamp5	chr6	-1.44542	-0.531489	0.000102228	0.000926616
Comt	chr16	-1.44538	-0.53145	0	0
Snx7	chr3	-1.44519	-0.531264	1.54321e-14	5.87221e-13
Slc6a6	chr6	-1.44331	-0.529377	0	0
Tbc1d8	chr1	-1.44209	-0.528163	5.70679e-10	1.26315e-08
Proc	chr18	-1.44164	-0.52771	6.70275e-08	1.11506e-06
Col12a1	chr9	-1.44144	-0.527513	1.57583e-08	2.87452e-07
Smpdl3a	chr10	-1.44134	-0.527414	1.97898e-10	4.67144e-09
Gpr56	chr8	-1.44081	-0.526879	2.35562e-06	2.97819e-05
Anln	chr9	-1.44034	-0.526406	0	0
Phlda3	chr1	-1.43972	-0.52579	1.25011e-13	4.2591e-12
Sdc4	chr2	-1.43962	-0.525684	1.11022e-16	4.98537e-15
Tob1	chr11	-1.43936	-0.525427	4.96278e-08	8.41733e-07
H2-T22	chr17	-1.43827	-0.524335	2.02214e-07	3.10609e-06
Aggf1	chr13	-1.43801	-0.524074	2.70894e-14	1.00154e-12
Adh1	chr3	-1.43793	-0.523989	8.40495e-10	1.83097e-08
Rin2	chr2	-1.43749	-0.523554	1.44776e-05	0.000158503
Arvcf	chr16	-1.43701	-0.52307	9.32221e-05	0.000851569
Sbk1	chr7	-1.43651	-0.52257	1.009e-05	0.000113761
Klhdc5	chr6	-1.4364	-0.522457	1.30362e-06	1.72833e-05
Kng2	chr16	-1.43566	-0.521714	1.11022e-16	4.98537e-15
Aim1	chr10	-1.43564	-0.521697	1.09912e-13	3.77762e-12
Ephx2	chr14	-1.43548	-0.521529	6.89448e-14	2.40845e-12
Fam35a	chr14	-1.43469	-0.520738	1.45166e-05	0.000158781
Tpx2	chr2	-1.43239	-0.518422	4.44089e-16	1.9135e-14
Mpp1	chrX	-1.43067	-0.516691	1.11022e-16	4.98537e-15
Usp49	chr17	-1.43056	-0.516577	8.64491e-06	9.88955e-05
Fam107b	chr2	-1.4305	-0.51652	1.11022e-16	4.98537e-15
Parva	chr7	-1.43046	-0.516483	8.88178e-16	3.74441e-14
Mgst3	chr1	-1.42989	-0.515908	2.52008e-05	0.000262051
Gm2083	chr4	-1.42952	-0.515528	4.30997e-08	7.37414e-07
Mup3	chr4	-1.42925	-0.515261	3.4746e-09	6.94488e-08
Egfr	chr11	-1.42858	-0.51458	0	0
Nr3c1	chr18	-1.42785	-0.513844	1.9984e-14	7.51887e-13
Mllt3	chr4	-1.42774	-0.513735	1.92549e-08	3.46648e-07
Exo1	chr1	-1.42621	-0.512186	2.20215e-08	3.94033e-07
Anks4b	chr7	-1.42621	-0.512185	6.20055e-09	1.19622e-07
Cebpa	chr7	-1.42617	-0.512144	1.01262e-09	2.18244e-08
Ctso	chr3	-1.42605	-0.512023	2.59125e-06	3.25059e-05
Ifit2	chr19	-1.425	-0.51096	2.046e-10	4.80543e-09
Stat2	chr10	-1.4246	-0.510557	2.30926e-14	8.60559e-13
Kat2b	chr17	-1.42434	-0.510292	7.10543e-15	2.77123e-13
Slc44a3	chr3	-1.42404	-0.50999	2.49485e-07	3.77043e-06
4632434I11Rik	chr7	-1.42381	-0.509753	9.0032e-08	1.46905e-06
Ctnnd1	chr2	-1.42294	-0.508871	0	0
H6pd	chr4	-1.42269	-0.508621	0	0
Fgf1	chr18	-1.42241	-0.508333	6.68494e-10	1.46856e-08
Tango2	chr16	-1.42211	-0.508037	1.56185e-09	3.28929e-08
Fuca1	chr4	-1.42063	-0.506535	2.25819e-13	7.49053e-12
Samhd1	chr2	-1.42022	-0.506114	7.3006e-12	2.04942e-10
Alpl	chr4	-1.41896	-0.504837	4.55152e-06	5.48241e-05
Eme1	chr11	-1.4187	-0.504565	0.000108488	0.000975189
Ptms	chr6	-1.41779	-0.503648	2.35795e-08	4.19987e-07
Dag1	chr9	-1.41607	-0.501895	1.66533e-15	6.87244e-14
F2	chr2	-1.41588	-0.501702	1.9984e-15	8.14653e-14
Zc2hc1a	chr3	-1.41464	-0.500437	3.58123e-08	6.19056e-07
Acsl1	chr8	-1.41385	-0.49963	9.97036e-12	2.75271e-10
F11r	chr1	-1.41377	-0.499545	3.33067e-16	1.43777e-14
Ccna2	chr3	-1.41336	-0.499126	9.92539e-14	3.42134e-12
Cpn1	chr19	-1.41313	-0.498893	4.25582e-12	1.22101e-10
Enc1	chr13	-1.41219	-0.497934	7.42073e-13	2.34108e-11
Tcf19	chr17	-1.41206	-0.497804	2.52548e-06	3.18094e-05
Hipk3	chr2	-1.41166	-0.497392	9.96195e-08	1.61374e-06
Arhgap29	chr3	-1.41103	-0.496753	3.40367e-07	5.01144e-06
Arf2	chr11	-1.4097	-0.495387	5.88381e-10	1.29621e-08
Sgk1	chr10	-1.40959	-0.495272	8.80342e-10	1.91067e-08
Ston2	chr12	-1.40954	-0.495228	3.41166e-05	0.000342481
Bdnf	chr2	-1.40918	-0.494851	5.45814e-05	0.000522412
Thyn1	chr9	-1.40794	-0.49359	3.12112e-07	4.63618e-06
Cdc6	chr11	-1.40644	-0.492053	1.27015e-05	0.000140701
Thoc7	chr14	-1.4055	-0.49108	3.47287e-07	5.09731e-06
Anp32a	chr9	-1.40411	-0.489652	2.33147e-15	9.42235e-14
Pcsk6	chr7	-1.40376	-0.4893	1.10245e-13	3.78352e-12
Cd302	chr2	-1.40329	-0.488809	1.74931e-08	3.16876e-07
Kif23	chr9	-1.40308	-0.488598	3.50087e-12	1.01938e-10
Wwc1	chr11	-1.40282	-0.488327	6.17173e-13	1.96965e-11
Vim	chr2	-1.40259	-0.488096	0	0
Serpina3n	chr12	-1.40256	-0.488066	2.88931e-05	0.000295615
Isoc1	chr18	-1.4025	-0.488005	4.51066e-09	8.88487e-08
Pde7a	chr3	-1.40182	-0.487303	1.91553e-07	2.96762e-06
St5	chr7	-1.40081	-0.48626	1.57496e-10	3.75937e-09
Map4k3	chr17	-1.40027	-0.485709	6.79568e-13	2.14677e-11
Gpd1	chr15	-1.40014	-0.485568	1.69366e-08	3.07271e-07
Mbnl1	chr3	-1.39964	-0.485054	8.65104e-08	1.41705e-06
Plk1	chr7	-1.39912	-0.484516	6.16044e-07	8.65712e-06
Crip2	chr12	-1.39785	-0.483205	1.06045e-07	1.70955e-06
Twsg1	chr17	-1.39767	-0.483025	6.55032e-14	2.29506e-12
Acbd5	chr2	-1.39716	-0.482499	9.34708e-12	2.58978e-10
Flnc	chr6	-1.3965	-0.481816	6.32607e-07	8.87922e-06
Arhgap18	chr10	-1.39634	-0.481655	3.51944e-11	9.14586e-10
Zfp322a	chr13	-1.3963	-0.481608	1.58691e-06	2.07111e-05
Mob3b	chr4	-1.39608	-0.481384	6.70933e-06	7.83201e-05
G6pdx	chrX	-1.39601	-0.481307	5.93585e-11	1.50255e-09
Pam	chr1	-1.39566	-0.480948	3.44169e-14	1.25075e-12
Chp1	chr2	-1.39538	-0.480658	7.81486e-13	2.4588e-11
Kin	chr2	-1.39524	-0.480515	4.46841e-05	0.000436415
Gstt1	chr10	-1.39453	-0.47978	1.58998e-06	2.07396e-05
Pvrl3	chr16	-1.39391	-0.479135	9.83168e-07	1.33365e-05
Dclre1a	chr19	-1.39333	-0.47854	6.03566e-09	1.16826e-07
Kif4	chrX	-1.39316	-0.478362	6.28464e-11	1.584e-09
Acaa2	chr18	-1.39105	-0.476178	9.3113e-11	2.3096e-09
Lrrc57	chr2	-1.39046	-0.475558	0.000109843	0.000985354
Arntl	chr7	-1.39024	-0.475333	7.89098e-05	0.000728781
Slc25a30	chr14	-1.3897	-0.474773	2.22961e-10	5.17959e-09
Lpin1	chr12	-1.38962	-0.474686	6.97619e-11	1.7489e-09
B630005N14Rik	chr6	-1.38956	-0.474625	1.89906e-05	0.000202982
Gprc5c	chr11	-1.38833	-0.473347	1.14075e-12	3.49991e-11
Cenpj	chr14	-1.38815	-0.473167	5.1766e-05	0.000497497
Rassf3	chr10	-1.38654	-0.471489	6.50258e-13	2.06252e-11
BC029722	chr2	-1.38552	-0.470424	4.05296e-05	0.000400343
Ablim1	chr19	-1.38536	-0.47026	3.37625e-10	7.69089e-09
Acot13	chr13	-1.38522	-0.470119	2.1107e-11	5.62853e-10
Sptbn1	chr11	-1.38446	-0.469322	9.55579e-08	1.55224e-06
Mettl7a1	chr15	-1.38383	-0.468668	4.36854e-10	9.82057e-09
Mastl	chr2	-1.38333	-0.468143	5.12082e-05	0.000492742
Timd2	chr11	-1.38274	-0.467531	2.40765e-09	4.92025e-08
Fam13b	chr18	-1.38179	-0.466535	1.24393e-11	3.39437e-10
Serpinb9b	chr13	-1.38156	-0.4663	5.48783e-13	1.75971e-11
Ifngr1	chr10	-1.38119	-0.465909	3.90799e-14	1.41581e-12
Mtch1	chr17	-1.3808	-0.465501	1.56242e-12	4.73778e-11
Gpr39	chr1	-1.38065	-0.465348	1.47006e-09	3.11558e-08
Hsd17b11	chr5	-1.37953	-0.464179	5.8078e-10	1.28067e-08
9930111J21Rik1	chr11	-1.37947	-0.464118	9.03818e-06	0.000103092
Cdca3	chr6	-1.37847	-0.463063	7.74958e-10	1.6945e-08
Zfp809	chr9	-1.3778	-0.462371	1.90126e-09	3.96138e-08
Arrb1	chr7	-1.37716	-0.461696	4.75644e-09	9.32978e-08
Cgn	chr3	-1.37684	-0.46136	3.25706e-07	4.82284e-06
Sorbs2	chr8	-1.37674	-0.461253	2.66454e-15	1.07314e-13
Hrsp12	chr15	-1.37646	-0.460967	1.51412e-12	4.59728e-11
Ifi27l1	chr12	-1.37613	-0.460617	6.31351e-12	1.78515e-10
Eps8l2	chr7	-1.37545	-0.459906	4.19664e-13	1.36057e-11
Patz1	chr11	-1.3751	-0.459535	6.262e-05	0.00059186
Phka2	chrX	-1.3742	-0.458593	1.42663e-08	2.61251e-07
Shroom2	chrX	-1.37415	-0.45854	1.65453e-08	3.00637e-07
Pmp22	chr11	-1.37412	-0.458513	8.61644e-13	2.69292e-11
Eif4enif1	chr11	-1.37335	-0.457702	1.01397e-12	3.12729e-11
Net1	chr13	-1.37158	-0.455835	5.55112e-14	1.96257e-12
Snx24	chr18	-1.37126	-0.455504	2.08875e-05	0.00022114
Glyctk	chr9	-1.37009	-0.454272	1.1466e-06	1.53588e-05
Tsc22d1	chr14	-1.3697	-0.45386	3.0087e-14	1.09851e-12
Pld1	chr3	-1.36958	-0.453735	3.50039e-08	6.06424e-07
Acad8	chr9	-1.36945	-0.453595	1.0612e-07	1.70959e-06
Tubb2a	chr13	-1.36704	-0.451058	2.74547e-12	8.11524e-11
Bag3	chr7	-1.3669	-0.450903	6.05874e-06	7.14699e-05
Cdc20	chr4	-1.36601	-0.449963	1.02136e-10	2.52273e-09
Lrdd	chr7	-1.36503	-0.448937	2.13392e-06	2.71991e-05
Marc2	chr1	-1.3649	-0.448798	5.38608e-11	1.37308e-09
Khdrbs3	chr15	-1.36484	-0.448732	4.71639e-08	8.03431e-07
Rrm1	chr7	-1.36459	-0.448463	1.34448e-13	4.56734e-12
Jup	chr11	-1.36447	-0.448338	5.49611e-07	7.79836e-06
Qsox1	chr1	-1.3644	-0.448263	6.28497e-13	2.00163e-11
Cnst	chr1	-1.36399	-0.447835	2.03927e-07	3.1283e-06
Dlgap5	chr14	-1.36383	-0.447662	1.06693e-10	2.62422e-09
Baiap2	chr11	-1.36265	-0.44641	8.42505e-06	9.6758e-05
Aurka	chr2	-1.36239	-0.446143	3.23089e-11	8.43342e-10
Prps2	chrX	-1.36178	-0.445491	5.26184e-06	6.27672e-05
Cnn3	chr3	-1.36125	-0.444934	8.59313e-14	2.97963e-12
Smarcd1	chr15	-1.36116	-0.444834	3.21494e-07	4.76348e-06
Card10	chr15	-1.36097	-0.444635	7.24396e-06	8.39339e-05
Herc6	chr6	-1.36084	-0.444497	1.24747e-05	0.000138581
Cenpe	chr3	-1.36072	-0.444375	2.57493e-06	3.23627e-05
Lgals9	chr11	-1.36042	-0.44405	3.54161e-13	1.15657e-11
Rhobtb3	chr13	-1.36025	-0.443867	3.78915e-05	0.000376985
Nek7	chr1	-1.36007	-0.443678	1.93948e-11	5.2075e-10
Gas2	chr7	-1.35858	-0.442097	5.99471e-05	0.000568201
Arid4a	chr12	-1.35856	-0.442083	1.34754e-08	2.48716e-07
Stard13	chr5	-1.35836	-0.441869	3.39402e-09	6.79965e-08
Nfib	chr4	-1.35775	-0.441214	2.59187e-06	3.25059e-05
Kif11	chr19	-1.3575	-0.440948	4.12959e-10	9.33439e-09
Jmjd8	chr17	-1.35745	-0.440898	1.94459e-06	2.50171e-05
Schip1	chr3	-1.35643	-0.439816	3.05249e-07	4.53999e-06
Osbpl3	chr6	-1.35617	-0.439533	9.74517e-11	2.40957e-09
Nfia	chr4	-1.35552	-0.438844	4.81997e-05	0.000468339
Hmgb2	chr8	-1.3552	-0.438501	3.23275e-12	9.4838e-11
Tmem184c	chr8	-1.35486	-0.438141	3.28596e-09	6.59443e-08
Tmem2	chr19	-1.35474	-0.438019	6.25884e-08	1.04641e-06
Bpgm	chr6	-1.35365	-0.436858	3.04419e-05	0.000309839
Ttpa	chr4	-1.35341	-0.436601	5.05676e-05	0.000487579
Kitl	chr10	-1.35258	-0.435716	1.61252e-06	2.10095e-05
Cd109	chr9	-1.35114	-0.434177	7.64575e-09	1.46538e-07
Usp18	chr6	-1.35106	-0.434095	9.50033e-06	0.000107787
Sfxn1	chr13	-1.35034	-0.433327	8.40655e-11	2.09627e-09
AI987944	chr7	-1.34987	-0.432817	1.30079e-05	0.00014362
Tfdp2	chr9	-1.34982	-0.432769	8.44346e-08	1.38499e-06
Ect2	chr3	-1.34953	-0.432457	2.43877e-11	6.4593e-10
Trim11	chr11	-1.3495	-0.432425	3.32222e-07	4.91002e-06
H2afv	chr11	-1.3494	-0.432317	7.51232e-07	1.03582e-05
Camsap3	chr8	-1.34909	-0.431992	7.76956e-05	0.000718699
Itgb5	chr16	-1.34896	-0.431844	1.02754e-11	2.83028e-10
Zfp365	chr10	-1.34883	-0.431709	3.55627e-06	4.37809e-05
Kif2c	chr4	-1.3488	-0.431677	9.94373e-09	1.87666e-07
Nfkbiz	chr16	-1.34854	-0.4314	6.44776e-08	1.07723e-06
Smarcc2	chr10	-1.34846	-0.43131	5.29258e-11	1.35139e-09
Nsun4	chr4	-1.34796	-0.430782	3.5805e-06	4.40331e-05
Anxa5	chr3	-1.34769	-0.430488	9.53682e-14	3.29224e-12
Sgce	chr6	-1.34735	-0.430128	8.3335e-05	0.000766329
Shcbp1	chr8	-1.34721	-0.429976	2.1164e-07	3.24238e-06
Gab1	chr8	-1.34715	-0.429915	8.72584e-05	0.000800476
Ajuba	chr14	-1.34709	-0.429843	8.48754e-12	2.3628e-10
Tmem43	chr6	-1.34641	-0.429118	1.08884e-10	2.6725e-09
Sh3rf1	chr8	-1.34632	-0.429025	3.0328e-07	4.51644e-06
Ahr	chr12	-1.34572	-0.428374	1.26295e-05	0.00013998
Tpst1	chr5	-1.34528	-0.427909	3.78667e-07	5.53363e-06
4931406C07Rik	chr9	-1.34503	-0.427643	5.00399e-09	9.78796e-08
Daam1	chr12	-1.34487	-0.427469	2.7341e-11	7.19274e-10
Myd88	chr9	-1.34368	-0.426191	5.40692e-07	7.68577e-06
Mmd	chr11	-1.34348	-0.425975	4.64661e-10	1.04027e-08
Gse1	chr8	-1.34246	-0.424876	1.29512e-05	0.000143061
Tubb4b	chr2	-1.34245	-0.42487	6.70242e-13	2.12017e-11
Vnn1	chr10	-1.34151	-0.423861	9.50657e-11	2.35305e-09
Pkp2	chr16	-1.34135	-0.423684	1.15254e-09	2.47169e-08
Arid5b	chr10	-1.34111	-0.423423	7.5522e-06	8.72897e-05
Tle1	chr4	-1.34091	-0.423207	1.80314e-05	0.000193702
Racgap1	chr15	-1.34068	-0.422961	4.99076e-10	1.11413e-08
Fat1	chr8	-1.34018	-0.422425	1.84307e-06	2.37894e-05
Wdr35	chr12	-1.33998	-0.422208	3.21677e-08	5.61856e-07
Sh3bp5	chr14	-1.33991	-0.422137	1.12134e-08	2.09937e-07
Frmd6	chr12	-1.33852	-0.420638	4.40082e-10	9.86187e-09
Mat1a	chr14	-1.33829	-0.420394	6.62424e-06	7.74039e-05
Atp1b1	chr1	-1.33817	-0.420258	3.72162e-10	8.45298e-09
Rras2	chr7	-1.33806	-0.42014	1.34789e-11	3.66101e-10
Cdkn2aipnl	chr11	-1.33782	-0.419883	2.38552e-09	4.87929e-08
Ccnyl1	chr1	-1.33766	-0.419715	4.35968e-07	6.32761e-06
Nudt1	chr5	-1.33737	-0.419395	3.07677e-05	0.000312476
Dhcr7	chr7	-1.33663	-0.418602	9.11398e-07	1.24132e-05
Psip1	chr4	-1.33662	-0.418588	4.1175e-10	9.32505e-09
Mgat1	chr11	-1.33656	-0.418529	6.50573e-11	1.6362e-09
Pigf	chr17	-1.3365	-0.418457	5.44427e-06	6.468e-05
Slc25a20	chr9	-1.33618	-0.418111	4.73388e-07	6.81586e-06
Clmn	chr12	-1.3358	-0.417705	6.91959e-05	0.000646453
Lurap1l	chr4	-1.33556	-0.417447	8.81827e-09	1.67776e-07
D630045M09Rik	chr13	-1.33551	-0.417388	7.97213e-05	0.000735406
Depdc7	chr2	-1.3354	-0.417267	1.33036e-06	1.76179e-05
Spast	chr17	-1.33473	-0.416545	2.36509e-07	3.59285e-06
Slfn9	chr11	-1.33458	-0.416388	7.92998e-10	1.73071e-08
Nav2	chr7	-1.33423	-0.416011	7.83239e-05	0.000723655
Sgms1	chr19	-1.33388	-0.415624	2.14231e-07	3.27993e-06
Rab32	chr10	-1.33343	-0.415143	1.62594e-06	2.11615e-05
Map3k5	chr10	-1.33314	-0.414829	2.46527e-05	0.000257054
Ska3	chr14	-1.33239	-0.414021	1.26305e-05	0.00013998
Fam216a	chr5	-1.33235	-0.41397	6.28366e-05	0.00059319
Hadh	chr3	-1.33179	-0.413365	2.05292e-09	4.24717e-08
Pop1	chr15	-1.3317	-0.413269	8.28309e-07	1.13541e-05
Phldb2	chr16	-1.33148	-0.413029	1.2661e-12	3.86928e-11
Slbp	chr5	-1.33147	-0.413023	2.73064e-09	5.53208e-08
Ctgf	chr10	-1.33127	-0.412803	2.15106e-12	6.41486e-11
Apol9a	chr15	-1.33115	-0.412668	4.89832e-08	8.32005e-07
4931408D14Rik	chr19	-1.33079	-0.412285	6.50502e-09	1.2529e-07
Irf1	chr11	-1.33032	-0.411768	3.73378e-08	6.43527e-07
Chmp2a	chr7	-1.32974	-0.411144	6.04109e-09	1.16831e-07
Wdr76	chr2	-1.32926	-0.410628	1.70473e-06	2.21012e-05
Mgam	chr6	-1.3291	-0.410454	5.54509e-05	0.000530518
Cep55	chr19	-1.32906	-0.410405	1.65653e-07	2.58688e-06
Hcfc1r1	chr17	-1.3285	-0.409802	4.51976e-07	6.54374e-06
Ndc80	chr17	-1.3282	-0.409475	3.13122e-07	4.64825e-06
Arhgef18	chr8	-1.328	-0.40925	2.26105e-09	4.63683e-08
Sfrs18	chr4	-1.32793	-0.409175	8.83853e-08	1.44373e-06
Acat2	chr17	-1.3278	-0.409039	4.75916e-08	8.09492e-07
Golm1	chr13	-1.32777	-0.409004	3.1053e-11	8.1237e-10
Mical2	chr7	-1.32743	-0.408635	4.47532e-06	5.39894e-05
Psmb8	chr17	-1.32668	-0.407824	1.14611e-07	1.83128e-06
Col18a1	chr10	-1.32638	-0.407499	7.23635e-06	8.38873e-05
Arl6ip1	chr7	-1.32634	-0.407451	2.23163e-11	5.93749e-10
Spc25	chr2	-1.32594	-0.40701	9.41806e-05	0.000859654
Aco1	chr4	-1.32587	-0.406936	2.5361e-11	6.6944e-10
Lgals3bp	chr11	-1.32544	-0.406469	2.09561e-11	5.59466e-10
Carhsp1	chr16	-1.32511	-0.406115	1.13355e-11	3.10765e-10
Ppp2r5d	chr17	-1.32436	-0.4053	1.01152e-09	2.18244e-08
Rpa1	chr11	-1.32427	-0.405195	6.49873e-11	1.6362e-09
Myo1e	chr9	-1.32408	-0.40499	1.59083e-10	3.78953e-09
Phlda1	chr10	-1.324	-0.404901	8.44586e-09	1.61083e-07
B4galt1	chr4	-1.32376	-0.40464	2.86361e-05	0.00029337
Crim1	chr17	-1.32237	-0.403124	1.781e-09	3.72738e-08
Timp3	chr10	-1.32233	-0.403085	1.11768e-07	1.78829e-06
Hist1h2bc	chr13	-1.32175	-0.402447	2.68581e-05	0.000276727
Ces2g	chr8	-1.32146	-0.402137	1.65002e-08	3.00051e-07
Anxa6	chr11	-1.32138	-0.402048	2.43658e-11	6.4593e-10
Melk	chr4	-1.32114	-0.40178	6.76501e-07	9.42198e-06
Bcl6	chr16	-1.3211	-0.401736	1.19943e-06	1.60106e-05
Krt8	chr15	-1.32033	-0.400901	3.39218e-12	9.91429e-11
Pnn	chr12	-1.32025	-0.400814	1.94869e-09	4.04941e-08
Csrp2	chr10	-1.32011	-0.400658	4.38682e-07	6.35913e-06
Smpd3	chr8	-1.31953	-0.400029	6.49215e-08	1.08233e-06
St3gal5	chr6	-1.31938	-0.39986	5.42937e-08	9.18213e-07
St6galnac6	chr2	-1.31863	-0.399043	1.52607e-05	0.000166532
Atg4a	chr3	-1.31824	-0.398613	3.90794e-05	0.000387402
Dna2	chr10	-1.3175	-0.397805	4.39521e-06	5.30777e-05
Adk	chr14	-1.31707	-0.397336	2.06472e-10	4.84454e-09
Ptprj	chr2	-1.31658	-0.3968	2.94557e-05	0.000300453
Lipa	chr19	-1.31585	-0.395995	1.10978e-10	2.71536e-09
Stard10	chr7	-1.31567	-0.395798	1.31472e-09	2.79646e-08
Mum1l1	chrX	-1.31535	-0.395444	1.95733e-06	2.51673e-05
Ech1	chr7	-1.31454	-0.39456	4.24262e-08	7.27484e-07
Calm2	chr17	-1.31437	-0.394377	2.35628e-11	6.26205e-10
Cyb5r3	chr15	-1.3143	-0.3943	5.42809e-11	1.38148e-09
Jun	chr4	-1.31414	-0.394114	5.22123e-05	0.000501375
Ctps	chr4	-1.31357	-0.393489	1.78578e-10	4.23672e-09
Cacul1	chr19	-1.31334	-0.393238	4.05693e-10	9.19675e-09
Txndc12	chr4	-1.31278	-0.392629	4.54878e-09	8.95242e-08
Gm6644	chr6	-1.31273	-0.392568	2.16859e-09	4.47145e-08
Prim1	chr10	-1.31211	-0.391884	1.16926e-05	0.00013045
Brip1	chr11	-1.31182	-0.391573	1.15067e-05	0.000128681
Hadhb	chr5	-1.31149	-0.39121	1.73763e-09	3.64311e-08
Cdh2	chr18	-1.31146	-0.391177	2.13341e-10	4.9808e-09
Sort1	chr3	-1.31117	-0.390857	1.27968e-06	1.69755e-05
Abcd3	chr3	-1.31089	-0.390543	3.54073e-09	7.05737e-08
Azgp1	chr5	-1.3106	-0.390223	1.26947e-08	2.35788e-07
Cdadc1	chr14	-1.31045	-0.390066	1.33754e-05	0.00014733
Agl	chr3	-1.31011	-0.389686	3.52003e-08	6.09376e-07
Tapbp	chr17	-1.3096	-0.389123	2.82283e-05	0.000289699
Oaf	chr9	-1.30922	-0.388708	6.7994e-05	0.000637256
Luc7l3	chr11	-1.30909	-0.388564	4.23244e-09	8.3579e-08
Cltb	chr13	-1.30801	-0.387379	1.08116e-07	1.73697e-06
Gpr125	chr5	-1.30775	-0.387088	1.26874e-08	2.35788e-07
Scarb2	chr5	-1.3077	-0.387031	2.44536e-10	5.66396e-09
Foxa1	chr12	-1.30753	-0.386845	1.63553e-05	0.000177403
Akr1e1	chr13	-1.30728	-0.386572	5.00042e-07	7.17318e-06
Rsu1	chr2	-1.30704	-0.386306	2.19141e-09	4.5098e-08
Csrp1	chr1	-1.30684	-0.386087	3.4754e-09	6.94488e-08
Epas1	chr17	-1.30652	-0.385733	3.47009e-07	5.09642e-06
Plat	chr8	-1.30614	-0.38531	4.29799e-09	8.48022e-08
Rap2a	chr14	-1.30597	-0.385124	1.19971e-07	1.9091e-06
Calm3	chr7	-1.30462	-0.383625	1.17044e-09	2.50549e-08
Inpp5a	chr7	-1.30397	-0.382907	2.73028e-07	4.09192e-06
Dsp	chr13	-1.30355	-0.382447	1.8365e-05	0.000196923
Tjp1	chr7	-1.30331	-0.382176	5.21206e-10	1.15911e-08
Ppat	chr5	-1.30329	-0.382162	6.87938e-08	1.14146e-06
Efnb2	chr8	-1.30317	-0.382026	7.46402e-05	0.000693997
Hprt	chrX	-1.30288	-0.381705	2.59187e-05	0.000267954
Mttp	chr3	-1.30264	-0.381435	6.10054e-09	1.1779e-07
Ucp2	chr7	-1.30192	-0.380639	4.4908e-06	5.41484e-05
Bmp8b	chr4	-1.30151	-0.380185	9.23355e-06	0.00010499
Slc9a3r1	chr11	-1.3012	-0.379841	2.1389e-08	3.83008e-07
C130074G19Rik	chr1	-1.30056	-0.379136	6.8747e-08	1.14146e-06
Oaz2	chr9	-1.30017	-0.378703	1.11009e-07	1.77858e-06
Ccl9	chr11	-1.3001	-0.378626	8.22707e-10	1.79388e-08
Usf1	chr1	-1.29977	-0.378262	1.02419e-06	1.38448e-05
H2afy	chr13	-1.2985	-0.376844	2.85899e-09	5.77713e-08
Nostrin	chr2	-1.29836	-0.376686	1.93547e-06	2.49134e-05
Dnajc9	chr14	-1.29798	-0.37627	1.89177e-08	3.41363e-07
Hmgb3	chrX	-1.29782	-0.376088	1.5245e-08	2.78957e-07
Ptp4a2	chr4	-1.29719	-0.375386	7.15707e-10	1.56933e-08
Ripk2	chr4	-1.29692	-0.375086	7.6952e-05	0.000712665
Trp53bp2	chr1	-1.29683	-0.374994	1.66667e-06	2.16677e-05
Cyth1	chr11	-1.29663	-0.374766	2.29774e-06	2.91129e-05
Gxylt1	chr15	-1.29612	-0.374198	3.44021e-07	5.06206e-06
Mtss1	chr15	-1.29581	-0.373858	4.98584e-07	7.16103e-06
Itm2b	chr14	-1.29561	-0.373635	2.764e-10	6.35179e-09
Kank1	chr19	-1.29554	-0.373553	3.68686e-06	4.51279e-05
Ier5	chr1	-1.29505	-0.373008	9.17614e-08	1.49471e-06
Birc5	chr11	-1.29497	-0.372922	1.62882e-07	2.5453e-06
Bche	chr3	-1.29491	-0.372847	9.92013e-05	0.00090162
Kif22	chr7	-1.29486	-0.372801	5.71154e-07	8.06464e-06
Pygb	chr2	-1.2946	-0.372508	8.00835e-07	1.09968e-05
Casp7	chr19	-1.2944	-0.37228	1.25391e-05	0.000139165
Decr1	chr4	-1.29419	-0.372052	2.00791e-07	3.09234e-06
Bicd2	chr13	-1.29413	-0.371982	2.85594e-08	5.022e-07
Frmd4b	chr6	-1.29344	-0.371215	9.49244e-08	1.54302e-06
Paics	chr5	-1.29343	-0.371202	3.6494e-10	8.29699e-09
1600014C10Rik	chr7	-1.29306	-0.370787	8.75929e-06	0.000100106
Cited2	chr10	-1.29288	-0.37059	5.0408e-09	9.84635e-08
Capn2	chr1	-1.29267	-0.370353	5.73852e-10	1.26777e-08
Parp10	chr15	-1.2925	-0.370165	2.08124e-05	0.000220444
Tomm34	chr2	-1.29245	-0.370111	4.29016e-06	5.19161e-05
Tmprss6	chr15	-1.2924	-0.370056	1.09242e-07	1.75385e-06
Serpinb6b	chr13	-1.29225	-0.369888	2.68238e-09	5.44373e-08
Myrf	chr19	-1.29164	-0.369208	5.64935e-05	0.000538734
Aldh4a1	chr4	-1.29124	-0.368756	0.000104887	0.000947055
Pawr	chr10	-1.29121	-0.368726	6.88093e-08	1.14146e-06
Ncaph	chr2	-1.29109	-0.368589	5.5337e-07	7.84694e-06
Chka	chr19	-1.29105	-0.368541	3.26215e-09	6.55224e-08
Srrt	chr5	-1.29096	-0.368445	1.00062e-08	1.88693e-07
Tpmt	chr13	-1.2908	-0.368265	5.37333e-05	0.000515347
Hspa4l	chr3	-1.29076	-0.368222	1.37592e-08	2.53121e-07
F3	chr3	-1.29005	-0.367425	1.11285e-08	2.08515e-07
Ldlrap1	chr4	-1.29003	-0.367404	3.14616e-07	4.66747e-06
Zfp281	chr1	-1.28947	-0.366774	1.27335e-07	2.01943e-06
Eepd1	chr9	-1.28925	-0.366531	3.63838e-06	4.46277e-05
Gpn3	chr5	-1.28924	-0.366517	5.16536e-05	0.00049662
Tnrc6a	chr7	-1.28856	-0.365755	5.96806e-08	1.00353e-06
Mcm10	chr2	-1.28836	-0.365539	6.04442e-06	7.13759e-05
Slc25a17	chr15	-1.28736	-0.364421	4.59859e-08	7.84504e-07
Shmt1	chr11	-1.28716	-0.364193	3.04048e-06	3.77884e-05
Fbxo34	chr14	-1.2868	-0.36379	1.4561e-05	0.000159045
Gm12669	chr7	-1.28659	-0.363549	5.10641e-09	9.96622e-08
Rbmxl1	chr8	-1.28542	-0.362239	4.33684e-08	7.41469e-07
Sptan1	chr2	-1.28468	-0.361413	3.63242e-05	0.000362469
Mast2	chr4	-1.28433	-0.361014	6.69937e-09	1.28821e-07
Nedd4l	chr18	-1.28431	-0.360991	1.02816e-07	1.65978e-06
Lgals1	chr15	-1.28427	-0.360954	3.81457e-10	8.65571e-09
Gm4070	chr7	-1.28409	-0.360744	3.9431e-05	0.000390643
Eml4	chr17	-1.28362	-0.360216	5.04146e-07	7.2164e-06
Pxdc1	chr13	-1.28333	-0.35989	1.3613e-07	2.1531e-06
Hspa14	chr2	-1.28307	-0.359595	8.1431e-07	1.11753e-05
Pon3	chr6	-1.28285	-0.359353	5.64305e-08	9.51605e-07
Krt19	chr11	-1.28239	-0.35883	9.15331e-05	0.000837119
Alcam	chr16	-1.28215	-0.358561	4.32694e-09	8.53016e-08
Zfp280b	chr10	-1.28155	-0.357891	9.51888e-05	0.000867843
Cenpf	chr1	-1.28118	-0.357474	7.57249e-06	8.74811e-05
Lif	chr11	-1.28111	-0.357393	5.0653e-06	6.06697e-05
Cyp2j6	chr4	-1.28087	-0.357124	3.46364e-07	5.09334e-06
Pacsin2	chr15	-1.28082	-0.357071	2.70557e-09	5.48604e-08
Cetn2	chrX	-1.2808	-0.357048	2.91477e-05	0.00029783
Plxnb1	chr9	-1.28048	-0.35669	2.47403e-07	3.74379e-06
Ccbl2	chr3	-1.28039	-0.356587	9.16805e-08	1.49443e-06
Fam3c	chr6	-1.28015	-0.356317	1.25609e-06	1.66909e-05
Prkar2a	chr9	-1.27971	-0.355812	1.33561e-06	1.76699e-05
Ssbp3	chr4	-1.27917	-0.355207	9.38425e-08	1.52649e-06
Elf1	chr14	-1.27899	-0.355001	2.40882e-06	3.04054e-05
Anxa2	chr9	-1.27896	-0.354966	8.60265e-10	1.87056e-08
Nr5a2	chr1	-1.27814	-0.354045	7.40994e-05	0.000689242
Ogfr	chr2	-1.27792	-0.3538	6.8588e-07	9.52431e-06
Tjp2	chr19	-1.27791	-0.353788	1.32517e-08	2.44968e-07
Sh2b1	chr7	-1.27778	-0.353639	2.20501e-06	2.8029e-05
Prkag2	chr5	-1.27761	-0.35345	1.73693e-05	0.000187447
Ano6	chr15	-1.27706	-0.352823	1.02663e-07	1.65846e-06
Tnfrsf10b	chr14	-1.27629	-0.351957	1.96864e-06	2.52849e-05
Glipr2	chr4	-1.27553	-0.3511	6.5761e-07	9.18616e-06
Znfx1	chr2	-1.27528	-0.350812	1.46961e-06	1.932e-05
Bsg	chr10	-1.27507	-0.350572	2.64641e-09	5.37966e-08
Stt3b	chr9	-1.2748	-0.350271	1.38352e-08	2.53952e-07
Rbm4	chr19	-1.27452	-0.349957	4.53726e-05	0.000442586
S100a11	chr3	-1.27444	-0.349867	2.20387e-09	4.53147e-08
Pmf1	chr3	-1.27391	-0.349259	5.59554e-05	0.000534313
Gvin1	chr7	-1.2731	-0.348342	7.20751e-05	0.000672283
Rnf128	chrX	-1.27251	-0.347674	9.78151e-08	1.58561e-06
Slco2a1	chr9	-1.27193	-0.347024	6.09677e-08	1.0215e-06
Ythdc1	chr5	-1.27173	-0.34679	5.11661e-07	7.30411e-06
Il1rap	chr16	-1.27123	-0.346224	3.39171e-05	0.000340624
Ppp2r5e	chr12	-1.27119	-0.34618	2.20834e-07	3.37441e-06
Sdc1	chr12	-1.27104	-0.346007	1.3698e-08	2.52223e-07
Ly6e	chr15	-1.27065	-0.345569	3.98324e-09	7.88573e-08
Eogt	chr6	-1.27055	-0.345448	4.74289e-05	0.000461683
Rnpep	chr1	-1.27051	-0.345406	2.60325e-07	3.91657e-06
Elmo2	chr2	-1.27007	-0.344906	1.0307e-05	0.00011604
Elovl5	chr9	-1.27	-0.344826	1.9176e-07	2.96885e-06
Tuba1b	chr15	-1.2694	-0.344142	2.8052e-09	5.67824e-08
Bub1b	chr2	-1.2692	-0.343922	5.04286e-07	7.2164e-06
Ing1	chr8	-1.26825	-0.342842	2.71542e-05	0.00027941
Fam210b	chr2	-1.26788	-0.342417	2.80656e-06	3.50484e-05
Incenp	chr19	-1.26767	-0.342174	7.4596e-07	1.03037e-05
Ncapd2	chr6	-1.26657	-0.340922	3.04834e-07	4.53671e-06
Lcn2	chr2	-1.26547	-0.339676	6.97369e-09	1.33986e-07
Ppp3ca	chr3	-1.26546	-0.339661	1.78062e-05	0.000191545
Vwa5a	chr9	-1.26539	-0.339581	4.26327e-07	6.19535e-06
Irf2	chr8	-1.26532	-0.339506	6.91621e-06	8.05345e-05
Ifih1	chr2	-1.26531	-0.339489	4.18089e-06	5.07247e-05
Tmem64	chr4	-1.26519	-0.339353	2.07447e-05	0.000219826
Hnf4a	chr2	-1.26518	-0.339342	8.30607e-08	1.36436e-06
S1pr2	chr9	-1.26508	-0.339223	5.75622e-06	6.811e-05
Clip1	chr5	-1.26507	-0.339213	3.87173e-07	5.65089e-06
Glrx	chr13	-1.2645	-0.338572	3.59679e-06	4.42102e-05
Trim25	chr11	-1.26428	-0.33832	1.00056e-07	1.61969e-06
Zcchc24	chr14	-1.26428	-0.338311	2.46473e-05	0.000257054
St3gal4	chr9	-1.26402	-0.33802	1.78105e-07	2.76842e-06
Prkrir	chr7	-1.26394	-0.33793	5.27723e-06	6.28868e-05
Papss2	chr19	-1.26384	-0.337811	4.76863e-06	5.73803e-05
Rnf169	chr7	-1.26351	-0.33744	1.56843e-06	2.04928e-05
Ankrd40	chr11	-1.2629	-0.336738	1.15971e-07	1.85175e-06
Egln1	chr8	-1.26289	-0.336728	1.92769e-06	2.4827e-05
Rassf1	chr9	-1.26278	-0.336606	1.3833e-06	1.82674e-05
Fermt2	chr14	-1.26274	-0.336558	4.27896e-08	7.33178e-07
Ncbp2	chr16	-1.2622	-0.335937	4.08818e-06	4.9677e-05
F2r	chr13	-1.26216	-0.335895	1.77956e-07	2.76794e-06
Lrpap1	chr5	-1.26212	-0.33585	5.02348e-06	6.02304e-05
Pla2g15	chr8	-1.26189	-0.335589	6.785e-05	0.000636161
Ulk2	chr11	-1.2614	-0.335023	1.67881e-05	0.000181678
Tfb2m	chr1	-1.26117	-0.334764	2.7552e-05	0.00028313
Kif13b	chr14	-1.26079	-0.334328	8.65259e-05	0.000794114
Fchsd2	chr7	-1.26021	-0.333664	5.68419e-06	6.73257e-05
Mapk14	chr17	-1.26018	-0.333624	2.83563e-07	4.23627e-06
Psme1	chr14	-1.25969	-0.333065	7.48212e-07	1.03226e-05
Nit2	chr16	-1.25946	-0.332802	2.55125e-05	0.000264607
Cisd1	chr10	-1.25935	-0.332677	4.43947e-05	0.000434312
S100a1	chr3	-1.25921	-0.332525	6.48054e-06	7.59519e-05
4931406P16Rik	chr7	-1.25915	-0.332454	3.67095e-06	4.49567e-05
Adcy6	chr15	-1.25914	-0.33244	4.44641e-06	5.36683e-05
Ppp1r2	chr16	-1.25895	-0.332226	4.1694e-07	6.0627e-06
Ptma	chr1	-1.25894	-0.332206	9.40792e-09	1.78271e-07
Znrf2	chr6	-1.25857	-0.331786	1.97852e-05	0.000210611
Lmcd1	chr6	-1.25775	-0.330849	2.70281e-05	0.000278234
Ptk2b	chr14	-1.25763	-0.330705	7.85421e-07	1.07978e-05
Hdac1	chr4	-1.25759	-0.330663	3.35683e-07	4.95492e-06
Ets1	chr9	-1.25745	-0.330496	2.37152e-07	3.59795e-06
Rhob	chr12	-1.25744	-0.330494	5.28225e-07	7.5131e-06
Tax1bp3	chr11	-1.25744	-0.330488	1.17282e-07	1.87013e-06
Trafd1	chr5	-1.25743	-0.330479	2.04587e-05	0.00021709
Serinc2	chr4	-1.25727	-0.330297	3.95362e-05	0.00039119
C4b	chr17	-1.25725	-0.330273	2.95972e-08	5.1967e-07
Phf13	chr4	-1.25725	-0.330268	4.87768e-05	0.000473624
Lasp1	chr11	-1.25683	-0.329784	2.541e-08	4.5122e-07
Enox2	chrX	-1.25646	-0.329368	9.03062e-05	0.000826221
Nipsnap1	chr11	-1.25635	-0.329243	6.25172e-06	7.34758e-05
Rfx7	chr9	-1.25624	-0.329116	1.55195e-06	2.03227e-05
Tgfa	chr6	-1.2562	-0.329063	7.06002e-07	9.77478e-06
Polr2b	chr5	-1.25553	-0.328291	2.99506e-07	4.46308e-06
Lrrk1	chr7	-1.25512	-0.327825	5.64601e-07	7.98687e-06
Nck2	chr1	-1.2548	-0.327457	3.21366e-05	0.000324411
Actb	chr5	-1.25478	-0.32744	1.19394e-08	2.22996e-07
Shisa4	chr1	-1.25441	-0.327008	5.68877e-05	0.000542008
Atp9a	chr2	-1.2544	-0.327001	1.60032e-06	2.08629e-05
Ppih	chr4	-1.25429	-0.326868	3.25044e-05	0.000327841
Pcbd1	chr10	-1.25396	-0.326487	6.06862e-06	7.15176e-05
Helz2	chr2	-1.25393	-0.32646	3.82861e-07	5.59144e-06
Msrb1	chr17	-1.25377	-0.32627	2.03945e-05	0.000216605
Cst3	chr2	-1.25348	-0.325942	6.56735e-07	9.17941e-06
Ccdc117	chr11	-1.25266	-0.325001	2.87017e-05	0.000293913
Cryab	chr9	-1.25233	-0.324616	2.6128e-05	0.00026956
Dennd5b	chr6	-1.2513	-0.323428	1.53334e-05	0.000167247
Pxk	chr14	-1.25109	-0.323187	4.98661e-06	5.98495e-05
Kpna2	chr11	-1.25096	-0.323037	7.50186e-08	1.24096e-06
Pkp4	chr2	-1.25068	-0.322717	2.02711e-07	3.11169e-06
Ngfrap1	chrX	-1.25016	-0.322117	7.20503e-06	8.35655e-05
Mcl1	chr3	-1.24899	-0.320759	2.24699e-07	3.42454e-06
Ccnd3	chr17	-1.24895	-0.320715	4.13287e-06	5.01681e-05
Wdr6	chr9	-1.24861	-0.320325	8.28707e-06	9.52667e-05
Yeats2	chr16	-1.24804	-0.31966	2.09825e-05	0.000221945
Degs1	chr1	-1.24789	-0.31949	1.30879e-06	1.73421e-05
Epha2	chr4	-1.2476	-0.319155	2.28588e-07	3.47477e-06
Sri	chr5	-1.24737	-0.318891	5.0854e-07	7.26397e-06
Aox1	chr1	-1.24722	-0.318717	7.99423e-06	9.21262e-05
Dnajc3	chr14	-1.24703	-0.318494	4.67764e-07	6.74732e-06
Nt5c2	chr19	-1.24699	-0.31845	3.04265e-05	0.000309816
Rtn3	chr19	-1.24678	-0.318204	2.69755e-07	4.04546e-06
Rprd1b	chr2	-1.24615	-0.317478	4.24734e-05	0.000417432
Hras1	chr7	-1.2461	-0.317424	5.55122e-06	6.58171e-05
Lats2	chr14	-1.24604	-0.317349	1.09695e-05	0.000122967
Fnbp4	chr2	-1.24597	-0.317266	6.90469e-05	0.000645576
Mthfd1	chr12	-1.24586	-0.31714	1.67898e-06	2.18156e-05
Tmx2	chr2	-1.24585	-0.317133	6.96507e-06	8.1023e-05
Pygl	chr12	-1.24564	-0.316882	1.27682e-06	1.69472e-05
Ehd4	chr2	-1.2456	-0.31684	1.98053e-06	2.54237e-05
Abcc5	chr16	-1.2455	-0.31672	1.80418e-06	2.33131e-05
Luzp1	chr4	-1.24529	-0.316485	7.47888e-07	1.03226e-05
Oard1	chr17	-1.24467	-0.315768	6.50507e-05	0.000612611
Tpm1	chr9	-1.24447	-0.315535	4.9379e-08	8.3812e-07
Hnrnpa3	chr2	-1.24422	-0.315246	1.0285e-06	1.38951e-05
C1s	chr6	-1.24315	-0.314002	1.07644e-07	1.73057e-06
Adar	chr3	-1.242	-0.312664	4.83316e-06	5.81269e-05
Cox7b	chrX	-1.2417	-0.312322	1.02982e-06	1.3897e-05
Rbm3	chrX	-1.241	-0.311497	9.59161e-06	0.00010877
Msh6	chr17	-1.24083	-0.311301	5.38984e-06	6.40663e-05
Pcf11	chr7	-1.23901	-0.309183	1.25561e-05	0.000139288
Ptprk	chr10	-1.23878	-0.308922	1.55204e-07	2.43506e-06
Ddit4l	chr3	-1.23849	-0.30858	3.18926e-05	0.000322225
Cyr61	chr3	-1.23845	-0.30854	2.00162e-07	3.08468e-06
Mettl20	chr6	-1.23829	-0.308353	3.28672e-05	0.000330931
Kif20b	chr19	-1.23829	-0.308346	1.80113e-05	0.000193574
Tmco1	chr1	-1.23812	-0.308151	1.14085e-06	1.52983e-05
Acadl	chr1	-1.23758	-0.307526	1.11445e-06	1.49615e-05
Prep	chr10	-1.23753	-0.307462	1.09633e-06	1.4752e-05
Asap1	chr15	-1.23722	-0.307107	3.62509e-06	4.4488e-05
Mboat1	chr13	-1.23712	-0.306984	7.08398e-06	8.22327e-05
Tacc3	chr5	-1.23687	-0.306697	6.50985e-06	7.62192e-05
Hadha	chr5	-1.23666	-0.306446	6.9519e-07	9.64216e-06
Gstm1	chr3	-1.2362	-0.305915	2.11026e-07	3.23508e-06
2310022B05Rik	chr8	-1.23562	-0.305235	3.74906e-05	0.000373313
Etfdh	chr3	-1.23559	-0.305195	6.06152e-06	7.14699e-05
Echdc1	chr10	-1.23557	-0.30518	0.000103461	0.000935981
Dnmbp	chr19	-1.2355	-0.305092	9.94153e-05	0.000903215
Otud6b	chr4	-1.23518	-0.304724	3.55366e-06	4.37718e-05
Ppp1cc	chr5	-1.23455	-0.303985	1.39127e-06	1.83622e-05
Prdx4	chrX	-1.23431	-0.303709	2.96088e-06	3.68969e-05
Rai14	chr15	-1.23417	-0.303546	1.51986e-06	1.99359e-05
Mtus1	chr8	-1.23346	-0.302706	5.18587e-06	6.20188e-05
Usp12	chr5	-1.23335	-0.302584	4.90335e-06	5.88804e-05
Bst2	chr8	-1.23316	-0.302357	2.14025e-06	2.72649e-05
Cald1	chr6	-1.23313	-0.30232	1.66903e-07	2.60466e-06
Nfyb	chr10	-1.23285	-0.301999	4.27187e-05	0.000419492
Nfil3	chr13	-1.23277	-0.301908	2.70021e-05	0.000278089
March2	chr17	-1.23201	-0.301011	9.20708e-05	0.00084138
Fam168a	chr7	-1.23192	-0.300903	2.22733e-05	0.000234434
Klhl5	chr5	-1.23161	-0.300551	3.38346e-05	0.000340087
Cdk1	chr10	-1.23078	-0.299575	1.91195e-06	2.46378e-05
Ppp2r5a	chr1	-1.23048	-0.299225	6.22868e-06	7.32565e-05
Hnrnph1	chr11	-1.23043	-0.299164	1.26603e-06	1.68134e-05
B230120H23Rik	chr2	-1.23037	-0.299094	6.25359e-06	7.34758e-05
Prc1	chr7	-1.22992	-0.298564	1.98235e-06	2.54332e-05
Dopey2	chr16	-1.22989	-0.298525	7.79632e-05	0.000720606
Ankrd13a	chr5	-1.22984	-0.298474	2.53683e-05	0.000263398
Sulf2	chr2	-1.22905	-0.297548	6.59423e-06	7.70917e-05
Taok3	chr5	-1.22887	-0.297331	3.8125e-05	0.000378987
Acsl4	chrX	-1.22828	-0.296638	2.12926e-06	2.71544e-05
Ube2v1	chr2	-1.22816	-0.296499	2.5533e-06	3.21253e-05
Dnaja1	chr4	-1.22715	-0.295315	6.71088e-07	9.35214e-06
Zmpste24	chr4	-1.22452	-0.292219	3.21334e-06	3.991e-05
Wsb2	chr5	-1.22415	-0.291778	3.21562e-06	3.991e-05
Ddah1	chr3	-1.22367	-0.291212	1.72691e-06	2.23517e-05
Emp1	chr6	-1.22305	-0.290482	3.73031e-06	4.56129e-05
Ccnb1	chr13	-1.22168	-0.288862	2.55294e-05	0.000264666
Thbd	chr2	-1.22091	-0.287962	7.9306e-05	0.000732152
Hs2st1	chr3	-1.2209	-0.287945	1.45455e-05	0.00015895
4933426M11Rik	chr12	-1.22	-0.28688	2.15134e-05	0.000227252
Dido1	chr2	-1.21954	-0.286343	2.72873e-05	0.000280656
Glyat	chr19	-1.21952	-0.286309	3.90873e-05	0.000387402
H3f3a	chr1	-1.21949	-0.286278	1.6371e-06	2.1295e-05
Dcaf11	chr14	-1.21941	-0.286189	5.44131e-05	0.000521014
Ctsh	chr9	-1.21924	-0.28598	1.95945e-05	0.00020877
Epb4.1l2	chr10	-1.21886	-0.285527	2.61064e-05	0.00026956
Dsc2	chr18	-1.21869	-0.285333	1.33637e-05	0.000147271
Tspan31	chr10	-1.21862	-0.285253	8.37691e-06	9.62524e-05
Fam96a	chr9	-1.2177	-0.284163	2.4969e-05	0.000260006
Fblim1	chr4	-1.21754	-0.283973	2.12171e-06	2.70728e-05
Rras	chr7	-1.2171	-0.283448	7.26237e-05	0.000676321
Gng12	chr6	-1.21679	-0.283085	4.87529e-06	5.85734e-05
Nucks1	chr1	-1.21545	-0.281485	1.74753e-05	0.000188331
Fgd3	chr13	-1.21536	-0.281382	4.27305e-06	5.17357e-05
Nfatc3	chr8	-1.21426	-0.280081	3.79714e-05	0.00037762
St3gal2	chr8	-1.21406	-0.279843	2.90702e-05	0.000297297
Fam63a	chr3	-1.21339	-0.279045	2.27747e-05	0.000238974
Polk	chr13	-1.21305	-0.278635	5.4175e-05	0.000518946
Pcyox1	chr6	-1.21249	-0.277971	9.41483e-06	0.00010692
Fam134c	chr11	-1.21237	-0.277827	1.6098e-05	0.000174855
Tubb6	chr18	-1.21236	-0.277812	4.75464e-06	5.72412e-05
Foxp1	chr6	-1.21164	-0.276958	4.90533e-05	0.000476112
B4galnt1	chr10	-1.21147	-0.276754	4.06733e-05	0.000401593
Cd99l2	chrX	-1.21133	-0.276587	7.74003e-05	0.000716534
Myl12a	chr17	-1.21124	-0.276488	2.46023e-06	3.10209e-05
Rdx	chr9	-1.21077	-0.275922	9.15906e-06	0.000104354
Slc16a1	chr3	-1.21055	-0.275667	5.81203e-05	0.000552674
Ctdsp2	chr10	-1.21051	-0.275617	3.15438e-05	0.000318838
Cyp51	chr5	-1.21051	-0.275617	2.10267e-05	0.000222312
Map2k4	chr11	-1.21032	-0.27539	5.4024e-05	0.000517712
Sae1	chr7	-1.21032	-0.275389	1.56837e-05	0.000170671
Nek6	chr2	-1.20985	-0.274832	1.40158e-05	0.000153662
Tmsb4x	chrX	-1.20968	-0.274621	3.45007e-06	4.2563e-05
G3bp2	chr5	-1.20965	-0.274588	1.54656e-05	0.000168611
Ryk	chr9	-1.20732	-0.271812	6.84592e-05	0.000641104
Plin2	chr4	-1.20711	-0.271563	2.81319e-06	3.51125e-05
Ywhaq	chr12	-1.207	-0.271428	6.38085e-06	7.48584e-05
Actn1	chr12	-1.20598	-0.270206	4.20801e-06	5.10273e-05
Add1	chr5	-1.20568	-0.269844	1.13906e-05	0.000127505
Rbpms	chr8	-1.20495	-0.268972	2.60269e-05	0.000268872
Raph1	chr1	-1.20464	-0.268597	2.50373e-05	0.000260602
Gusb	chr5	-1.2039	-0.267719	3.10613e-05	0.000315048
Clu	chr14	-1.20292	-0.266543	3.00413e-06	3.7416e-05
Frmd8	chr19	-1.20217	-0.265644	7.65555e-05	0.000709319
Rbbp6	chr7	-1.20217	-0.265636	5.59615e-05	0.000534313
Vdac1	chr11	-1.20073	-0.263911	1.87679e-05	0.000200968
Tbc1d2b	chr9	-1.20047	-0.263595	4.99341e-05	0.000482861
Klf6	chr13	-1.19994	-0.262966	1.19405e-05	0.000133152
Hsd17b4	chr18	-1.19961	-0.262561	4.93329e-05	0.000478034
Als2	chr1	-1.19945	-0.26237	6.44361e-05	0.000607556
Zc3h11a	chr1	-1.19888	-0.261682	3.76993e-05	0.000375232
Flot2	chr11	-1.19881	-0.2616	4.288e-05	0.000420899
Gnai2	chr9	-1.19863	-0.261382	1.22362e-05	0.000136191
Tspan4	chr7	-1.19847	-0.261194	5.81787e-05	0.000553005
6430706D22Rik	chr1	-1.19833	-0.261028	6.30525e-05	0.000594988
Nudt4	chr10	-1.19716	-0.259613	2.1921e-05	0.000231038
Kpna4	chr3	-1.19448	-0.256383	3.14829e-05	0.000318635
Hsp90aa1	chr12	-1.19419	-0.25603	8.43121e-06	9.67814e-05
Tatdn2	chr6	-1.19411	-0.255939	0.000110667	0.000991221
Ube2r2	chr4	-1.19343	-0.25512	3.59055e-05	0.000358901
Slc25a4	chr8	-1.19316	-0.254788	5.72001e-05	0.000544365
Zfr	chr15	-1.1922	-0.253629	5.08716e-05	0.000490107
Hmgn1	chr16	-1.19076	-0.251881	3.12264e-05	0.000316313
Dsg2	chr18	-1.1907	-0.25181	3.53446e-05	0.000353596
Rac1	chr5	-1.19067	-0.251774	2.59266e-05	0.000267954
Sat1	chrX	-1.18965	-0.250537	2.58344e-05	0.000267355
Tmbim6	chr15	-1.18923	-0.250025	2.54009e-05	0.000263567
Man2a1	chr17	-1.18787	-0.248376	4.43397e-05	0.000433955
Nes	chr3	-1.1825	-0.241845	9.65413e-05	0.000879149
Cfl1	chr19	-1.18158	-0.240714	3.154e-05	0.000318838
Srsf3	chr17	-1.17901	-0.237573	0.00010896	0.00097855
Serpine1	chr5	-1.17864	-0.237117	5.10676e-05	0.000491591
Ywhah	chr5	-1.17746	-0.235683	6.51392e-05	0.000613198
St6gal1	chr16	-1.17434	-0.231851	0.000101347	0.000919699
Anxa3	chr5	-1.17377	-0.231148	7.49082e-05	0.000696213
Myl6	chr10	-1.17037	-0.226963	0.000109372	0.000981881
Calr	chr8	-1.16868	-0.224878	0.000103144	0.000934195

## Sheet: Down by AdFis1 30 clusters
Annotation Cluster 1	Enrichment Score: 14.43569123512387
Category	Term	Count	%	PValue	Genes	List Total	Pop Hits	Pop Total	Fold Enrichment	Bonferroni	Benjamini	FDR
UP_KEYWORDS	Innate immunity	58	4.2963	5.29339e-20	MASP1, MASP2, TLR3, LGR4, C1RA, MAP3K5, MYD88, OASL2, IL1RAP, CFH, CFI, LBP, SPON2, BST2, C4B, HERC6, SERPING1, C8A, C8B, C4BP, OAS1B, RIPK2, OAS1A, RNF135, EIF2AK2, MBL1, MBL2, IFIH1, HMGB2, HMGB3, C9, C3, CSF1, IFITM3, PML, FGG, FGA, FGB, SFTPD, IIGP1, DHX58, NR1H4, ZBP1, IRGM1, HC, CFB, SAMHD1, MSRB1, TRIM25, DDX58, LCN2, IFIT3, IFIT2, IRF7, IRF1, C1RL, TGTP1, ADAR	1334	241	22680	4.09165	2.13853e-17	3.56421e-18	7.39394e-17
UP_KEYWORDS	Immunity	70	5.18519	6.87694e-16	MASP1, CTPS, MASP2, TLR3, HP, LGR4, C1RA, MAP3K5, MYD88, OASL2, IL1RAP, CFH, CFI, LBP, SPON2, BST2, C4B, HERC6, SERPING1, C8A, C8B, C4BP, OAS1B, RIPK2, OAS1A, RNF135, EIF2AK2, PTMS, MBL1, MBL2, IFIH1, HMGB2, C9, HMGB3, C3, CSF1, IFITM3, PML, ALCAM, FGG, FGA, FGB, PTK2B, SFTPD, IIGP1, BCL6, DHX58, NR1H4, ZBP1, EXO1, IRGM1, H2-Q10, HC, CFB, IDO2, SAMHD1, MSRB1, TRIM25, PSMB8, LGALS9, DDX58, LCN2, I…	1334	401	22680	2.96784	2.69118e-13	3.84137e-14	9.32587e-13
GOTERM_BP_DIRECT	GO:0002376~immune system process	69	5.11111	1.56932e-13	MASP1, CTPS, MASP2, TLR3, HP, LGR4, C1RA, MAP3K5, MYD88, OASL2, IL1RAP, CFH, CFI, LBP, SPON2, H2-L, BST2, HERC6, SERPING1, AHR, C8A, C8B, C4BP, OAS1B, RIPK2, RNF135, EIF2AK2, PTMS, MBL1, MBL2, IFIH1, HMGB2, C9, HMGB3, C3, CSF1, IFITM3, PML, ALCAM, FGG, FGA, FGB, PTK2B, SFTPD, IIGP1, BCL6, DHX58, NR1H4, ZBP1, EXO1, H2-Q10, IRGM1, HC, CFB, IDO2, SAMHD1, MSRB1, TRIM25, PSMB8, LGALS9, DDX58, LCN2, IF…	1223	383	18082	2.66361	6.98586e-10	6.98586e-10	2.95086e-10
GOTERM_BP_DIRECT	GO:0045087~innate immune response	66	4.88889	3.16516e-11	MASP1, MASP2, ELF4, TLR3, LGR4, C1RA, MAP3K5, MYD88, ANG, OASL2, IL1RAP, CFH, VNN1, CFI, LBP, SPON2, BST2, C4B, HERC6, SERPING1, C8A, C8B, C4BP, OAS1B, RIPK2, OAS1A, RNF135, EIF2AK2, MBL1, MBL2, IFIH1, HMGB2, C9, HMGB3, C3, CSF1, IFITM3, PML, TRIM14, TRIM11, FGG, FGA, FGB, PTK2B, SFTPD, IIGP1, DHX58, NR1H4, ZBP1, IRGM1, HC, CFB, SAMHD1, MSRB1, TRIM25, TRIM21, ZFP809, DDX58, LCN2, IFIT3, IFIT2, TR…	1223	400	18082	2.43952	1.4085e-07	3.52125e-08	5.9496e-08
Annotation Cluster 2	Enrichment Score: 11.887198021547652
Category	Term	Count	%	PValue	Genes	List Total	Pop Hits	Pop Total	Fold Enrichment	Bonferroni	Benjamini	FDR
GOTERM_CC_DIRECT	GO:0005615~extracellular space	216	16	6.41537e-30	S100A4, MUG2, MUG1, MASP1, EDN1, SELENBP1, SELENBP2, BDNF, CTGF, APOE, LCAT, SERPINE1, APOH, CFH, VNN1, COL12A1, CFI, FAS, APOM, MUC13, APON, F12, C4B, F9, SERPING1, PRELP, F5, SERPINF2, F3, F2, ST14, ADAMTS5, GC, IL1R1, SERPINA10, DAG1, CALR, AHSG, LIF, LGALS3BP, SERPINA1B, SERPINA1A, KLKB1, SERPINA1D, SERPINA1C, SPP1, COL18A1, PLAT, HC, CFB, GUSB, LGALS1, S100A11, SERPINA1E, S100A13, GAS6, POP1…	1278	1504	19662	2.20954	3.93262e-27	1.96631e-27	9.50281e-27
UP_KEYWORDS	Secreted	195	14.4444	1.31845e-20	RARRES2, MUG2, MUG1, MASP1, FAM20A, MASP2, FST, EDN1, BDNF, CTGF, APOE, APOF, LCAT, SERPINE1, APOH, CFH, COL12A1, CFI, APOM, MUC13, F12, C4B, F9, SERPING1, PRELP, F5, SERPINF2, ADAMTS1, ADAMTS5, GC, HSD17B11, IL1R1, SERPINA10, ENPP3, HSD17B13, DAG1, AHSG, LIF, LGALS3BP, SERPINA1B, AGGF1, SERPINA1A, KLKB1, SERPINA1D, SERPINA1C, FGL1, SPP1, COL18A1, PLAT, ST6GAL1, HC, CFB, LGALS1, SERPINA1E, S100A1…	1334	1685	22680	1.96753	5.32654e-18	1.33164e-18	1.84165e-17
GOTERM_CC_DIRECT	GO:0005576~extracellular region	211	15.6296	1.91952e-19	RARRES2, MUG2, MUG1, MASP1, FAM20A, MASP2, EDN1, FST, C1RA, BDNF, CTGF, APOE, APOF, LCAT, SERPINE1, APOH, CFH, COL12A1, FAS, CFI, APOM, MUC13, F12, C4B, F9, SERPING1, PRELP, F5, SERPINF2, F2, ST14, ADAMTS1, ADAMTS5, HSD17B11, GC, IL1R1, SERPINA10, HSD17B13, ENPP3, DAG1, CALR, AHSG, LIF, LGALS3BP, AGGF1, SERPINA1B, SERPINA1A, KLKB1, SERPINA1D, SERPINA1C, FGL1, SPP1, COL18A1, PLAT, ST6GAL1, HC, CFB…	1278	1753	19662	1.85181	1.17667e-16	2.35333e-17	2.8433e-16
UP_KEYWORDS	Glycoprotein	313	23.1852	1.28471e-10	MUG2, ATP1B1, MUG1, MASP1, MASP2, FAM20A, SCN3B, IL6ST, OSMR, ADCY6, FST, KLHDC7A, HS2ST1, S1PR2, CD47, C1RA, BDNF, APOE, INCENP, LCAT, SERPINE1, APOH, CFH, COL12A1, VNN1, GXYLT1, CFI, FAS, MUC13, MRGPRB2, PTPRJ, F12, PTPRK, F11R, BSG, EFNB3, C4B, CDHR1, TIMD2, EFNB2, F9, SERPING1, TMEM130, PRELP, AADAC, JUP, F5, SERPINF2, LPAR6, F3, F2, ST14, HSD11B1, ADAMTS1, PMP22, ADAMTS5, TPST1, GC, DCBLD1, …	1334	3815	22680	1.39488	5.19024e-08	3.46016e-09	1.79452e-07
UP_KEYWORDS	Disulfide bond	265	19.6296	2.22608e-10	MUG2, RARRES2, ATP1B1, MUG1, MASP1, MASP2, FAM20A, IL6ST, OSMR, SCN3B, EDN1, FST, SYT9, HS2ST1, CD47, C1RA, BDNF, CTGF, MAT1A, LCAT, APOH, CFH, COL12A1, CFI, FAS, APOM, MUC13, F12, F11R, PTPRK, BSG, EFNB3, C4B, TIMD2, EFNB2, F9, SERPING1, PRELP, AADAC, MGAT1, OLFR56, F5, SERPINF2, LPAR6, F3, F2, ST14, ABAT, ADAMTS1, ADAMTS5, TPST1, GC, DCBLD1, IL1R1, ENPP3, DAG1, MME, CALR, EPHB4, AHSG, ALCAM, LI…	1334	3124	22680	1.44219	8.99336e-08	5.29021e-09	3.10945e-07
UP_SEQ_FEATURE	signal peptide	289	21.4074	2.54758e-09	MUG2, RARRES2, MUG1, MASP1, MASP2, FAM20A, SCN3B, IL6ST, OSMR, EDN1, FST, CD47, C1RA, BDNF, CTGF, APOE, APOF, LCAT, SERPINE1, APOH, CFH, COL12A1, VNN1, CFI, FAS, APOM, MUC13, PTPRJ, PTPRK, F11R, BSG, EFNB3, C4B, CDHR1, TIMD2, EFNB2, F9, SERPING1, LHFP, TMEM130, PRELP, F5, SERPINF2, F3, F2, ADAMTS1, ADAMTS5, TMX2, GC, HSD17B11, DCBLD1, IL1R1, SERPINA10, HSD17B13, DAG1, CALR, EPHB4, AHSG, LIF, ALCA…	1213	3124	18012	1.37369	7.60449e-06	7.60449e-06	4.58479e-06
UP_KEYWORDS	Signal	331	24.5185	8.87393e-06	MUG2, RARRES2, MUG1, MASP1, MASP2, FAM20A, SCN3B, IL6ST, OSMR, EDN1, FST, C1RA, CD47, BDNF, APOE, CTGF, LCAT, APOF, SERPINE1, APOH, CFH, COL12A1, VNN1, CFI, FAS, APOM, APON, MUC13, PTPRJ, F12, PTPRK, F11R, BSG, EFNB3, C4B, CDHR1, TIMD2, EFNB2, F9, SERPING1, LHFP, TMEM130, PRELP, F5, SERPINF2, F3, F2, ADAMTS1, ADAMTS5, TMX2, GC, HSD17B11, DCBLD1, IL1R1, SERPINA10, HSD17B13, DAG1, CALR, EPHB4, AHSG…	1334	4543	22680	1.23872	0.00357866	0.000105438	0.0123946
UP_SEQ_FEATURE	disulfide bond	210	15.5556	0.00045637	ATP1B1, MUG2, MUG1, MASP1, IL6ST, OSMR, SCN3B, MASP2, EDN1, FST, CD47, C1RA, BDNF, CTGF, MAT1A, LCAT, APOH, CFH, CFI, FAS, APOM, MUC13, F11R, PTPRK, BSG, EFNB3, C4B, EFNB2, TIMD2, F9, SERPING1, PRELP, AADAC, F5, LPAR6, SERPINF2, F3, F2, ST14, ADAMTS1, ADAMTS5, GC, DCBLD1, IL1R1, ENPP3, DAG1, MME, CALR, AHSG, ALCAM, LIF, LGALS3BP, KLKB1, FGL1, COL18A1, PLAT, ST6GAL1, HC, CFB, S100A11, EPHA2, GAS6,…	1213	2510	18012	1.24236	0.743999	0.116506	0.818137
UP_SEQ_FEATURE	glycosylation site:N-linked (GlcNAc...)	280	20.7407	0.00216188	S100A4, MUG2, ATP1B1, MUG1, MASP1, MASP2, FAM20A, IL6ST, OSMR, SCN3B, ADCY6, FST, KLHDC7A, HS2ST1, S1PR2, CD47, C1RA, BDNF, LCAT, SERPINE1, APOH, CFH, VNN1, COL12A1, GXYLT1, CFI, FAS, MUC13, MRGPRB2, PTPRJ, F11R, PTPRK, BSG, EFNB3, C4B, CDHR1, TIMD2, EFNB2, F9, SERPING1, TMEM130, PRELP, AADAC, F5, SERPINF2, LPAR6, F3, F2, ST14, HSD11B1, ADAMTS1, PMP22, ADAMTS5, TPST1, GC, DCBLD1, IL1R1, SERPINA10…	1213	3563	18012	1.16693	0.998436	0.316147	3.82001
Annotation Cluster 3	Enrichment Score: 10.23120943422307
Category	Term	Count	%	PValue	Genes	List Total	Pop Hits	Pop Total	Fold Enrichment	Bonferroni	Benjamini	FDR
KEGG_PATHWAY	mmu04610:Complement and coagulation cascades	44	3.25926	8.80944e-28	MBL1, MBL2, C9, MASP1, C3, MASP2, C6, C1RA, FGG, SERPINA1B, FGA, SERPINA1A, FGB, SERPINA1D, KLKB1, SERPINA5, SERPINA1C, SERPINE1, SERPINC1, CFH, CFI, PLAT, KNG1, F12, KNG2, HC, C4B, CFB, F9, SERPINA1E, SERPING1, PLG, PROC, C8A, C8B, THBD, C4BP, F5, SERPINF2, F3, F2, SERPIND1, PROS1, F2R	628	76	7720	7.117	2.43141e-25	2.43141e-25	1.16223e-24
UP_KEYWORDS	Blood coagulation	21	1.55556	9.5472e-14	KNG1, F12, SERPINA10, F9, SERPING1, ANXA5, PLG, PROC, FGG, ANXA8, THBD, FGA, F5, FGB, F3, KLKB1, F2, SERPINC1, SERPIND1, PROS1, F2R	1334	44	22680	8.11435	3.85736e-11	4.2859e-12	1.33371e-10
UP_KEYWORDS	Hemostasis	21	1.55556	9.5472e-14	KNG1, F12, SERPINA10, F9, SERPING1, ANXA5, PLG, PROC, FGG, ANXA8, THBD, FGA, F5, FGB, F3, KLKB1, F2, SERPINC1, SERPIND1, PROS1, F2R	1334	44	22680	8.11435	3.85736e-11	4.2859e-12	1.33371e-10
GOTERM_BP_DIRECT	GO:0007599~hemostasis	22	1.62963	3.06661e-13	KNG1, F12, ZFP385A, SERPINA10, F9, SERPING1, ANXA5, PLG, PROC, FGG, ANXA8, THBD, FGA, F5, FGB, F3, KLKB1, F2, SERPINC1, SERPIND1, PROS1, F2R	1223	46	18082	7.07107	1.36456e-09	6.82282e-10	5.76406e-10
GOTERM_BP_DIRECT	GO:0007596~blood coagulation	29	2.14815	4.89743e-13	SERPINA10, C9, C3, FGG, ANXA8, FGA, FGB, KLKB1, SERPINC1, APOH, ANO6, PAPSS2, KNG1, PTPRJ, F12, F9, SERPING1, ANXA5, PLG, GAS6, PROC, THBD, HNF4A, F5, F3, F2, SERPIND1, PROS1, F2R	1223	84	18082	5.10433	2.17925e-09	7.26417e-10	9.2053e-10
GOTERM_BP_DIRECT	GO:0042730~fibrinolysis	11	0.814815	4.21105e-09	F12, FGG, FGA, FGB, KLKB1, F2, SERPING1, TMPRSS6, PROS1, PLG, ANXA2	1223	15	18082	10.8423	1.8739e-05	2.08213e-06	7.91555e-06
BIOCARTA	m_intrinsicPathway:Intrinsic Prothrombin Activation Pathway	15	1.11111	6.45229e-08	KNG1, F12, F9, SERPING1, COL4A5, PROC, FGG, FGA, F5, FGB, KLKB1, F2, SERPINC1, PROS1, F2R	168	23	1289	5.00388	1.4453e-05	1.4453e-05	8.23719e-05
BIOCARTA	m_extrinsicPathway:Extrinsic Prothrombin Activation Pathway	10	0.740741	3.79312e-06	FGG, FGA, F5, FGB, F3, F2, SERPINC1, PROS1, F2R, PROC	168	13	1289	5.90201	0.000849299	0.00042474	0.0048423
UP_SEQ_FEATURE	site:Cleavage; by thrombin	4	0.296296	0.00866218	F5, F2, F2R, PROC	1213	7	18012	8.48522	1	0.709639	14.4928
GOTERM_BP_DIRECT	GO:0030168~platelet activation	7	0.518519	0.0452741	FGG, FGA, F5, FGB, F2, CX3CL1, F2R	1223	39	18082	2.65371	1	0.600013	58.142
Annotation Cluster 4	Enrichment Score: 9.257931528044793
Category	Term	Count	%	PValue	Genes	List Total	Pop Hits	Pop Total	Fold Enrichment	Bonferroni	Benjamini	FDR
UP_KEYWORDS	Cell cycle	86	6.37037	4.0892e-13	KIF23, CDK19, KIFC1, CLSPN, E2F2, ZFP385A, PRC1, E2F7, E2F8, AURKA, MITD1, LATS2, FAM83D, CCNE2, CCNE1, KIF2C, INCENP, CDCA2, MASTL, CCNA2, ASPM, MTUS1, CDCA3, CDC6, CDK1, KIF11, CCNF, TPX2, NUSAP1, PPP1CC, TACC3, ECT2, AHR, NCAPD2, CCND1, DCLRE1A, PPM1D, CCND3, KLHL13, BUB1B, PMP22, NEK6, SPAST, MELK, GNAI2, CACUL1, CETN2, NEDD9, ANLN, CEP55, CCNG1, STARD13, SPC25, NCAPH, TRP53BP2, TFDP2, SKA3, …	1334	626	22680	2.33567	1.65194e-10	1.50177e-11	5.71154e-10
UP_KEYWORDS	Cell division	57	4.22222	8.82472e-11	KIF23, CDK19, KIFC1, PRC1, AURKA, MITD1, LATS2, CCNE2, FAM83D, CCNE1, KIF2C, INCENP, CDCA2, MASTL, CCNA2, ASPM, CDCA3, CDC6, CDK1, KIF11, CCNF, TPX2, NUSAP1, TACC3, PPP1CC, ECT2, NCAPD2, DCLRE1A, CCND1, CCND3, KLHL13, BUB1B, SPAST, NEK6, GNAI2, CETN2, NEDD9, ANLN, CEP55, CCNG1, SPC25, NCAPH, SKA3, FBXO5, NUF2, KIF18B, CENPE, BIRC5, NDC80, CDC20, PMF1, RACGAP1, CCNB1, CCNB2, PLK1, PHF13, KIF20B	1334	372	22680	2.60507	3.56519e-08	2.54656e-09	1.23266e-07
UP_KEYWORDS	Mitosis	45	3.33333	1.88532e-10	KIF23, KIFC1, NEDD9, CETN2, AURKA, ANLN, CEP55, CCNG1, LATS2, FAM83D, KIF2C, SPC25, NCAPH, INCENP, CDCA2, FBXO5, SKA3, MASTL, CCNA2, ASPM, CDCA3, CDC6, CDK1, KIF11, CCNF, TPX2, NUF2, NUSAP1, KIF18B, CENPE, BIRC5, NDC80, CDC20, PMF1, TACC3, NCAPD2, CCNB1, DCLRE1A, CCNB2, PHF13, PLK1, KLHL13, KIF20B, BUB1B, NEK6	1334	259	22680	2.95393	7.6167e-08	4.76044e-09	2.63347e-07
GOTERM_BP_DIRECT	GO:0007049~cell cycle	85	6.2963	3.96269e-10	KIF23, CLSPN, E2F2, ZFP385A, PRC1, E2F7, E2F8, AURKA, MITD1, LATS2, FAM83D, CCNE2, CCNE1, KIF2C, INCENP, CDCA2, MASTL, CCNA2, ASPM, MTUS1, CDCA3, CDC6, CDK1, KIF11, CCNF, TPX2, NUSAP1, PPP1CC, ECT2, AHR, NCAPD2, CCND1, DCLRE1A, PPM1D, CCND3, KLHL13, BUB1B, PMP22, NEK6, SPAST, MELK, GNAI2, CACUL1, CETN2, NEDD9, ANLN, CEP55, CCNG1, MYBL2, STARD13, SPC25, NCAPH, TRP53BP2, TFDP2, SKA3, FBXO5, ING1, C…	1223	614	18082	2.04678	1.7634e-06	2.939e-07	7.44871e-07
GOTERM_BP_DIRECT	GO:0051301~cell division	57	4.22222	1.5439e-08	KIF23, CDK19, KIFC1, PRC1, AURKA, MITD1, LATS2, CCNE2, FAM83D, CCNE1, KIF2C, INCENP, CDCA2, MASTL, CCNA2, ASPM, CDCA3, CDC6, CDK1, KIF11, CCNF, TPX2, NUSAP1, PPP1CC, ECT2, NCAPD2, DCLRE1A, CCND1, CCND3, KLHL13, BUB1B, SPAST, NEK6, GNAI2, CETN2, NEDD9, ANLN, CEP55, CCNG1, SPC25, NCAPH, SKA3, FBXO5, NUF2, KIF18B, CENPE, BIRC5, NDC80, CDC20, PMF1, RACGAP1, CENPJ, CCNB1, CCNB2, PLK1, PHF13, KIF20B	1223	374	18082	2.25332	6.87013e-05	6.87034e-06	2.90209e-05
GOTERM_BP_DIRECT	GO:0007067~mitotic nuclear division	43	3.18519	6.80889e-07	KIF23, NEDD9, CETN2, AURKA, ANLN, CEP55, CCNG1, LATS2, FAM83D, KIF2C, SPC25, NCAPH, INCENP, CDCA2, FBXO5, SKA3, MASTL, CCNA2, ASPM, CDCA3, CDC6, CDK1, KIF11, CCNF, TPX2, NUF2, NUSAP1, KIF18B, CENPE, BIRC5, NDC80, CDC20, PMF1, NCAPD2, CCNB1, DCLRE1A, CCNB2, PHF13, PLK1, KLHL13, KIF20B, BUB1B, NEK6	1223	277	18082	2.29514	0.00302537	0.000189354	0.00127986
Annotation Cluster 5	Enrichment Score: 8.160488589009415
Category	Term	Count	%	PValue	Genes	List Total	Pop Hits	Pop Total	Fold Enrichment	Bonferroni	Benjamini	FDR
UP_KEYWORDS	Protease inhibitor	33	2.44444	3.29047e-13	MUG2, MUG1, PZP, SERPINA10, SERPINB1A, CD109, TIMP2, TIMP3, GPC3, SERPINA1B, SERPINA1A, ITIH1, SERPINA1D, SERPINA5, SERPINA1C, SERPINE1, SERPINC1, ITIH4, ITIH5, ITIH2, ITIH3, KNG1, CST3, SERPINA1E, SERPING1, BIRC5, R3HDML, AMBP, SERPINA3K, SERPINA3N, SERPINF2, SERPINB8, SERPIND1	1334	121	22680	4.63677	1.32944e-10	1.32945e-11	4.59655e-10
UP_KEYWORDS	Serine protease inhibitor	26	1.92593	7.30444e-12	MUG2, MUG1, PZP, SERPINA10, CD109, SERPINB1A, SERPINA1B, ITIH1, SERPINA1A, SERPINA5, SERPINA1D, SERPINE1, SERPINA1C, ITIH4, SERPINC1, ITIH5, ITIH2, ITIH3, SERPINA1E, SERPING1, AMBP, SERPINA3K, SERPINA3N, SERPINF2, SERPINB8, SERPIND1	1334	84	22680	5.26237	2.95101e-09	2.45918e-10	1.02031e-08
GOTERM_BP_DIRECT	GO:0010466~negative regulation of peptidase activity	31	2.2963	1.28424e-10	MUG2, MUG1, PZP, SERPINA10, SERPINB1A, CD109, TIMP2, TIMP3, GPC3, SERPINA1B, ITIH1, SERPINA5, SERPINA1C, SERPINE1, SERPINC1, ITIH4, ITIH5, ITIH2, ITIH3, KNG1, CST3, SERPINA1E, SERPING1, BIRC5, R3HDML, AMBP, SERPINA3K, SERPINA3N, SERPINF2, SERPINB8, SERPIND1	1223	117	18082	3.91738	5.71487e-07	1.14297e-07	2.414e-07
GOTERM_MF_DIRECT	GO:0004867~serine-type endopeptidase inhibitor activity	31	2.2963	6.60074e-10	MUG2, MUG1, PZP, SERPINA10, SERPINB1A, CD109, SERPINB9B, SERPINA7, SERPINA1B, SERPINA1A, ITIH1, SERPINA1D, AGT, SERPINA5, SERPINA1C, SERPINE1, SERPINC1, ITIH4, ITIH5, ITIH2, ITIH3, CRIM1, SERPINA1E, SERPING1, AMBP, SERPINA3K, SERPINA3N, SERPINF2, SERPINB6B, SERPINB8, SERPIND1	1196	123	17446	3.67639	8.56116e-07	2.85372e-07	1.07744e-06
GOTERM_MF_DIRECT	GO:0030414~peptidase inhibitor activity	31	2.2963	6.60074e-10	MUG2, MUG1, PZP, SERPINA10, SERPINB1A, CD109, TIMP2, TIMP3, GPC3, SERPINA1B, ITIH1, SERPINA5, SERPINA1C, SERPINE1, SERPINC1, ITIH4, ITIH5, ITIH2, ITIH3, KNG1, CST3, SERPINA1E, SERPING1, BIRC5, R3HDML, AMBP, SERPINA3K, SERPINA3N, SERPINF2, SERPINB8, SERPIND1	1196	123	17446	3.67639	8.56116e-07	2.85372e-07	1.07744e-06
INTERPRO	IPR000215:Serpin family	20	1.48148	1.40096e-08	SERPINA10, SERPINB1A, SERPING1, SERPINA1E, SERPINA3K, SERPINB9B, SERPINA3N, SERPINA1B, SERPINA7, SERPINA1A, SERPINB6B, SERPINF2, SERPINB8, AGT, SERPINA1D, SERPINA5, SERPINA1C, SERPINE1, SERPINC1, SERPIND1	1279	67	20594	4.80646	2.63938e-05	2.63938e-05	2.3919e-05
INTERPRO	IPR023796:Serpin domain	20	1.48148	1.40096e-08	SERPINA10, SERPINB1A, SERPING1, SERPINA1E, SERPINA3K, SERPINB9B, SERPINA3N, SERPINA1B, SERPINA7, SERPINA1A, SERPINB6B, SERPINF2, SERPINB8, AGT, SERPINA1D, SERPINA5, SERPINA1C, SERPINE1, SERPINC1, SERPIND1	1279	67	20594	4.80646	2.63938e-05	2.63938e-05	2.3919e-05
SMART	SM00093:SERPIN	20	1.48148	1.42942e-07	SERPINA10, SERPINB1A, SERPING1, SERPINA1E, SERPINA3K, SERPINB9B, SERPINA3N, SERPINA1B, SERPINA7, SERPINA1A, SERPINB6B, SERPINF2, SERPINB8, AGT, SERPINA1D, SERPINA5, SERPINA1C, SERPINE1, SERPINC1, SERPIND1	753	67	10425	4.13272	5.36017e-05	5.36017e-05	0.000197502
INTERPRO	IPR023795:Protease inhibitor I4, serpin, conserved site	16	1.18519	3.64086e-07	SERPINB1A, SERPING1, SERPINA1E, SERPINA3K, SERPINB9B, SERPINA3N, SERPINA1B, SERPINB6B, SERPINF2, SERPINA1A, SERPINB8, SERPINA1D, SERPINA1C, SERPINE1, SERPINC1, SERPIND1	1279	52	20594	4.95435	0.000685704	0.000342911	0.000621612
UP_SEQ_FEATURE	site:Reactive bond	15	1.11111	7.26179e-06	SERPINA10, SERPINB1A, SERPING1, SERPINA1E, SERPINA3K, SERPINA3N, SERPINA1B, SERPINA1A, SERPINB8, SERPINA5, SERPINA1D, SERPINA1C, SERPINE1, SERPINC1, SERPIND1	1213	53	18012	4.20259	0.0214433	0.00719946	0.013068
UP_SEQ_FEATURE	region of interest:RCL	7	0.518519	0.000172063	SERPINA3K, SERPINA3N, SERPINA1B, SERPINA1A, SERPINA1D, SERPINA1C, SERPINA1E	1213	14	18012	7.42457	0.401694	0.0621888	0.309205
Annotation Cluster 6	Enrichment Score: 7.871345230284928
Category	Term	Count	%	PValue	Genes	List Total	Pop Hits	Pop Total	Fold Enrichment	Bonferroni	Benjamini	FDR
UP_KEYWORDS	Oxidoreductase	82	6.07407	5.10177e-11	CYP2D9, CYP2J5, CYB5R3, CYP2D10, LDHB, STEAP4, ENOX2, CYP2J6, G6PDX, PRDX4, MTHFD1, GPX1, CYP39A1, GPX3, GPX7, ACAD8, LOXL2, HADH, CYP2D22, MICAL2, CMAH, CYP26A1, DECR1, ACADL, DHRS3, MARC1, MARC2, H6PD, RRM2, RRM1, HSD11B1, PCYOX1, DEGS1, HSD17B11, CYP51, PAM, CYP2F2, CYP2C44, HSD17B13, GLUD1, AASS, EGLN1, PAH, HADHA, ALDH3A2, PIPOX, ALDH1A1, FMO5, FMO1, ADH1, KLKB1, DHCR7, FMO2, CYP26B1, ETFDH,…	1334	639	22680	2.18173	2.06111e-08	1.58547e-09	7.12627e-08
GOTERM_MF_DIRECT	GO:0016491~oxidoreductase activity	79	5.85185	3.98244e-08	CYP2D9, CYP2J5, CYB5R3, CYP2D10, LDHB, STEAP4, ENOX2, CYP2J6, G6PDX, PRDX4, MTHFD1, GPX1, CYP39A1, PIGF, GPX3, GPX7, ACAD8, LOXL2, HADH, MICAL2, CMAH, CYP26A1, DECR1, ACADL, DHRS3, MARC1, MARC2, H6PD, RRM2, RRM1, HSD11B1, PCYOX1, DEGS1, HSD17B11, CYP51, PAM, CYP2F2, HSD17B13, GLUD1, AASS, EGLN1, PAH, HADHA, ALDH3A2, PIPOX, ALDH1A1, FMO5, ADH1, FMO1, DHCR7, FMO2, CYP26B1, ETFDH, DMGDH, ALDH4A1, AL…	1196	604	17446	1.9079	5.1651e-05	1.03304e-05	6.50055e-05
GOTERM_BP_DIRECT	GO:0055114~oxidation-reduction process	80	5.92593	1.197e-06	CYP2D9, CYP2J5, CYB5R3, CYP2D10, LDHB, STEAP4, ENOX2, CYP2J6, G6PDX, PRDX4, AKR1C14, MTHFD1, GPX1, CYP39A1, GPX3, GPX7, ACAD8, LOXL2, HADH, MICAL2, CMAH, CYP26A1, DECR1, ACADL, DHRS3, MARC1, MARC2, H6PD, RRM2, RRM1, HSD11B1, PCYOX1, DEGS1, HSD17B11, CYP51, PAM, CYP2F2, HSD17B13, GLUD1, AASS, EGLN1, PAH, HADHA, ALDH3A2, PIPOX, ALDH1A1, FMO5, FMO1, ADH1, DHCR7, FMO2, CYP26B1, ETFDH, DMGDH, ALDH4A1,…	1223	676	18082	1.7497	0.00531249	0.000313283	0.00224999
Annotation Cluster 7	Enrichment Score: 5.980539242142417
Category	Term	Count	%	PValue	Genes	List Total	Pop Hits	Pop Total	Fold Enrichment	Bonferroni	Benjamini	FDR
GOTERM_CC_DIRECT	GO:0005783~endoplasmic reticulum	139	10.2963	1.3299e-08	CYP2D9, CYP2D10, FAM20A, TLR3, ILDR2, SGMS1, TAPBP, MAP3K5, ELOVL5, APOE, ELOVL2, PHTF2, CES1G, DNAJC3, CES1C, EGFR, PLD1, CMAH, STIM2, CST3, IFI47, CYP26A1, CHP1, STIM1, CERCAM, AADAC, F5, OAS1B, HSD11B1, OAS1A, ARL6IP1, CAV2, CAV1, FGFR4, IFITM3, CLU, APOC1, CALR, HADHB, SERPINA1B, BCHE, ALB, SERPINA1A, SERPINA1D, SERPINA1C, DNAJA1, IIGP1, ZMPSTE24, CES3B, ARL6IP5, SCD1, ST6GAL1, OSBPL3, CES3A,…	1278	1323	19662	1.61641	8.15225e-06	7.41116e-07	1.96992e-05
UP_KEYWORDS	Endoplasmic reticulum	101	7.48148	1.04048e-07	CYP2D9, CYP2D10, FAM20A, TLR3, ILDR2, TAPBP, MAP3K5, ELOVL5, ELOVL2, CES1G, DNAJC3, CES1C, EGFR, PLD1, STIM2, CMAH, CYP26A1, CHP1, STIM1, CERCAM, AADAC, OAS1B, HSD11B1, OAS1A, ARL6IP1, FGFR4, CLU, CALR, HADHB, DNAJA1, IIGP1, CES3B, ZMPSTE24, ARL6IP5, SCD1, OSBPL3, GUSB, CES3A, EPHX1, TXNDC12, EI24, SLC35G1, TRIM59, FAAH, TGTP1, CES2E, CYP2J5, CYB5R3, CYP2J6, 1600014C10RIK, TMEM64, RTN3, CYP39A1, …	1334	997	22680	1.72232	4.20346e-05	2.00169e-06	0.000145337
GOTERM_CC_DIRECT	GO:0005789~endoplasmic reticulum membrane	69	5.11111	0.000826664	CYP2D9, CYP2J5, CYB5R3, CYP2D10, CYP2J6, TLR3, 1600014C10RIK, ILDR2, TAPBP, RTN3, CYP39A1, ELOVL5, PIGF, BOK, ELOVL2, EGFR, PLD1, SGK1, STIM2, IFI47, CYP26A1, LPIN1, AADAC, OAS1B, MYRF, HSD11B1, SORT1, SPAST, DEGS1, 9930111J21RIK1, ARL6IP1, CYP51, SRI, CYP2F2, GM5431, ANKS4B, ALDH3A2, FMO5, IGTP, ACSL1, FMO1, FMO2, CYP26B1, IIGP1, ZMPSTE24, ACSL4, ARL6IP5, SCD1, CYP2C70, CPT1C, FLRT1, IRGM1, IRGM…	1278	710	19662	1.49516	0.397673	0.0102927	1.21753
Annotation Cluster 8	Enrichment Score: 5.655910266245103
Category	Term	Count	%	PValue	Genes	List Total	Pop Hits	Pop Total	Fold Enrichment	Bonferroni	Benjamini	FDR
GOTERM_BP_DIRECT	GO:0006635~fatty acid beta-oxidation	16	1.18519	9.16385e-08	CPT1C, ACAA2, ECI2, ECH1, DECR1, ACAT2, CPT1A, HADHA, ACAT3, HADHB, ABCD3, HSD17B4, HADH, ACAA1B, CROT, SLC25A17	1223	44	18082	5.37635	0.000407708	3.3982e-05	0.000172254
UP_KEYWORDS	Fatty acid metabolism	25	1.85185	2.09289e-07	SCD1, CPT1C, ACAA2, PLA2G15, ECH1, C3, ACNAT1, PRKAG2, DECR1, ACADL, CPT1A, HADHA, HADHB, ACSM1, BAAT, ACSL1, ELOVL5, ELOVL2, HSD17B4, ACSL4, HADH, ACAA1B, HPGD, CROT, DEGS1	1334	124	22680	3.42772	8.45493e-05	3.8433e-06	0.00029234
UP_KEYWORDS	Lipid metabolism	53	3.92593	2.52282e-07	CYB5R3, GM2A, PRKAG2, SGMS1, APOA1, CYP39A1, ELOVL5, LCAT, SULT1A1, APOF, ELOVL2, HADH, PLCB1, ACAA2, PLD1, ACNAT1, DECR1, ACADL, PNPLA3, LDLRAP1, HSD11B1, NEU3, GPAM, CROT, DEGS1, HSD17B11, CYP51, CHKA, ECH1, C3, APOC2, HADHA, HADHB, ACSL1, DHCR7, APOC3, HSD17B4, ACSL4, ACAA1B, CPT1C, SCD1, PLA2G15, LIPA, EPHX2, CPT1A, MTTP, ACSM1, BAAT, HMGCS2, MBOAT1, LIPC, HPGD, SMPD3	1334	417	22680	2.16086	0.000101917	4.43138e-06	0.000352394
GOTERM_BP_DIRECT	GO:0006631~fatty acid metabolic process	30	2.22222	5.56602e-07	ECH1, C3, PRKAG2, HADHA, HADHB, APOA2, ACSL1, ELOVL5, ELOVL2, PER2, HSD17B4, HADH, ACSL4, ACAA1B, SCD1, CPT1C, ACAA2, PLA2G15, LIPA, ACNAT1, DECR1, ACADL, CPT1A, ACSM1, BAAT, LIPC, GPAM, HPGD, CROT, DEGS1	1223	156	18082	2.84326	0.00247381	0.000165112	0.00104624
GOTERM_BP_DIRECT	GO:0006629~lipid metabolic process	58	4.2963	6.08895e-06	CYB5R3, GM2A, PRKAG2, SGMS1, GPX1, SLC16A1, APOA1, CYP39A1, ELOVL5, APOE, APOF, LCAT, SULT1A1, ELOVL2, PLCB1, HADH, ACAA2, PLD1, ACNAT1, DECR1, ACADL, LPIN1, PNPLA3, LDLRAP1, HNF4A, HSD11B1, NEU3, GPAM, CROT, DEGS1, HSD17B11, CYP51, CHKA, ECH1, C3, APOC2, HADHA, HADHB, ACSL1, DHCR7, APOC3, HSD17B4, ACSL4, ACAA1B, SCD1, CPT1C, PLA2G15, LIPA, EPHX2, CPT1A, MTTP, ACSM1, BAAT, HMGCS2, MBOAT1, LIPC, H…	1223	459	18082	1.86825	0.0267321	0.00117739	0.0114448
KEGG_PATHWAY	mmu00071:Fatty acid degradation	14	1.03704	0.000100126	CPT1C, ACAA2, ECI2, ACADL, ACAT2, HADHA, ALDH3A2, CPT1A, HADHB, ACSL1, ADH1, ACSL4, HADH, ACAA1B	628	49	7720	3.51228	0.0272577	0.0068852	0.132015
KEGG_PATHWAY	mmu01212:Fatty acid metabolism	14	1.03704	0.000156057	CPT1C, SCD1, ACAA2, ACADL, ACAT2, HADHA, CPT1A, HADHB, ACSL1, ELOVL5, ELOVL2, ACSL4, HADH, ACAA1B	628	51	7720	3.37455	0.0421606	0.00715349	0.205691
Annotation Cluster 9	Enrichment Score: 5.643217705258016
Category	Term	Count	%	PValue	Genes	List Total	Pop Hits	Pop Total	Fold Enrichment	Bonferroni	Benjamini	FDR
UP_KEYWORDS	Microtubule	39	2.88889	2.99297e-07	KIF23, KIFC1, KIF22, SHROOM2, SHROOM3, PRC1, TUBB2A, FAM110C, AURKA, FGF13, GTSE1, KIFC3, KIF2C, INCENP, KIF4, TUBB6, SKA3, TUBA1B, TUBB4B, CKAP2, KIF11, KIF15, KIF18A, TPX2, STIM1, NUSAP1, KIF18B, CAMSAP3, BIRC5, MID1, CENPJ, EML4, RASSF3, RASSF1, MAP2, KIF20B, CLIP1, SPAST, KIF20A	1334	264	22680	2.51159	0.000120909	4.83662e-06	0.000418064
GOTERM_MF_DIRECT	GO:0008017~microtubule binding	34	2.51852	2.13803e-06	KIF23, KIF22, CNN3, PRC1, CETN2, FGF13, KIFC3, FAM83D, KIF2C, KIF4, KIF11, CRYAB, KIF15, FTCD, KIF18A, CHP1, NUSAP1, KIF18B, CAMSAP3, CENPE, GAS2, BIRC5, DPYSL2, RACGAP1, MID1, EML4, MAST2, CGN, PLK1, MAP2, KIF20B, CLIP1, SPAST, KIF20A	1196	200	17446	2.47978	0.00276919	0.000277265	0.00348986
GOTERM_CC_DIRECT	GO:0005874~microtubule	43	3.18519	1.83752e-05	KIF23, KIFC1, KIF22, SHROOM2, SHROOM3, PRC1, TUBB2A, FAM110C, AURKA, FGF13, GTSE1, KIFC3, KIF2C, APOE, INCENP, KIF4, TUBB6, SKA3, TUBA1B, ASPM, TUBB4B, CKAP2, KIF11, KIF15, KIF18A, TPX2, STIM1, NUSAP1, KIF18B, CAMSAP3, CENPE, BIRC5, DPYSL2, MID1, CENPJ, EML4, RASSF3, RASSF1, MAP2, KIF20B, CLIP1, SPAST, KIF20A	1278	327	19662	2.0231	0.0112009	0.000417101	0.0272149
Annotation Cluster 10	Enrichment Score: 4.616991562904864
Category	Term	Count	%	PValue	Genes	List Total	Pop Hits	Pop Total	Fold Enrichment	Bonferroni	Benjamini	FDR
GOTERM_BP_DIRECT	GO:0009615~response to virus	19	1.40741	1.01098e-05	IFIH1, BST2, IFITM3, CLU, TLR3, DDX58, IFIT3, LCN2, IFIT2, MYD88, OASL2, CFL1, OAS1B, BCL3, TGTP1, OAS1A, EIF2AK2, DHX58, ADAR	1223	84	18082	3.34422	0.043992	0.00160546	0.0190019
GOTERM_BP_DIRECT	GO:0051607~defense response to virus	28	2.07407	2.02169e-05	IFIH1, SLFN9, IFITM3, PML, TLR3, IL33, PMAIP1, TRIM11, OASL2, SPON2, DHX58, IFNGR1, ZBP1, BST2, TRIM34A, SAMHD1, TRIM25, STAT2, IFIT3, DDX58, IFIT2, OAS1B, IRF1, OAS1C, OAS1A, EIF2AK2, GPAM, ADAR	1223	167	18082	2.47891	0.0860379	0.0028075	0.0379951
UP_KEYWORDS	Antiviral defense	18	1.33333	6.8955e-05	IFIH1, IFITM3, TRIM34A, PML, SAMHD1, TRIM25, TRIM11, DDX58, IFIT3, IFIT2, OASL2, OAS1B, IRF1, OAS1A, EIF2AK2, DHX58, ZBP1, ADAR	1334	100	22680	3.06027	0.0274743	0.000605443	0.0962751
Annotation Cluster 11	Enrichment Score: 4.558438552875819
Category	Term	Count	%	PValue	Genes	List Total	Pop Hits	Pop Total	Fold Enrichment	Bonferroni	Benjamini	FDR
GOTERM_BP_DIRECT	GO:0035458~cellular response to interferon-beta	17	1.25926	3.52843e-09	9930111J21RIK1, GBP6, IRGM1, IRGM2, IFI47, TLR3, GM5431, STAT1, IFIT3, IGTP, F830016B08RIK, IRF1, IIGP1, TGTP1, GBP3, GM4951, GBP2	1223	41	18082	6.13035	1.57014e-05	1.96269e-06	6.63243e-06
INTERPRO	IPR007743:Interferon-inducible GTPase	10	0.740741	3.87108e-07	9930111J21RIK1, IRGM1, IRGM2, IGTP, F830016B08RIK, IIGP1, IFI47, TGTP1, GM5431, GM4951	1279	18	20594	8.94536	0.000729046	0.000243074	0.000660917
GOTERM_MF_DIRECT	GO:0003924~GTPase activity	26	1.92593	0.00462151	9930111J21RIK1, GNAI2, TUBB2A, GM5431, IGTP, RAC1, GBP10, TUBB6, RRAS, IIGP1, TUBA1B, TUBB4B, GBP7, RAP2A, IRGM1, GBP6, IRGM2, GBP9, IFI47, RAB32, F830016B08RIK, TGTP1, GBP4, GM4951, GBP3, GBP2	1196	209	17446	1.81465	0.997541	0.133287	7.2824
GOTERM_BP_DIRECT	GO:0006952~defense response	13	0.962963	0.0924801	9930111J21RIK1, IRGM1, IRGM2, IGTP, H2-L, F830016B08RIK, CST3, IFI47, TLR3, TGTP1, GM5431, GM4951, TAPBP	1223	116	18082	1.65693	1	0.803979	83.8632
Annotation Cluster 12	Enrichment Score: 4.1923790013890105
Category	Term	Count	%	PValue	Genes	List Total	Pop Hits	Pop Total	Fold Enrichment	Bonferroni	Benjamini	FDR
GOTERM_CC_DIRECT	GO:0005913~cell-cell adherens junction	47	3.48148	2.24461e-07	LIMA1, SHROOM2, CNN3, DAG1, LMO7, ARHGAP18, CTNND1, ASAP1, CDH1, RDX, ANLN, HSPA1A, CDH2, PAK6, SORBS1, PACSIN2, PPL, BAG3, EHD4, EGFR, F11R, BSG, SMAD7, FLOT2, BAIAP2, TRIM25, STAT1, EPHA2, TMEM2, ANXA2, NOTCH3, JUP, TJP1, CCNB2, STXBP6, CGN, LASP1, PKP2, SPTBN1, DSC2, PAICS, PHLDB2, TJP2, EPS8L2, PARVA, SPTAN1, ADD1	1278	316	19662	2.28827	0.000137585	8.59961e-06	0.000332483
GOTERM_MF_DIRECT	GO:0098641~cadherin binding involved in cell-cell adhesion	39	2.88889	3.81287e-05	LIMA1, CNN3, ARHGAP18, CTNND1, ASAP1, CDH1, RDX, ANLN, HSPA1A, PAK6, PACSIN2, PPL, BAG3, EHD4, EGFR, F11R, BSG, BAIAP2, TRIM25, STAT1, EPHA2, TMEM2, ANXA2, NOTCH3, JUP, TJP1, CCNB2, STXBP6, CGN, LASP1, PKP2, SPTBN1, TJP2, PHLDB2, EPS8L2, PAICS, SPTAN1, PARVA, ADD1	1196	279	17446	2.03904	0.0482509	0.00352619	0.0622194
GOTERM_BP_DIRECT	GO:0098609~cell-cell adhesion	21	1.55556	0.0309365	LIMA1, BSG, CNN3, HSPA1A, ANLN, STAT1, ELMO2, TMEM2, PAK6, TJP1, CCNB2, STXBP6, LASP1, PACSIN2, CGN, BAG3, PPL, PAICS, PARVA, EHD4, ADD1	1223	189	18082	1.64277	1	0.504765	44.6061
Annotation Cluster 13	Enrichment Score: 4.164209888979919
Category	Term	Count	%	PValue	Genes	List Total	Pop Hits	Pop Total	Fold Enrichment	Bonferroni	Benjamini	FDR
UP_KEYWORDS	Heparin-binding	16	1.18519	1.29299e-05	FGFR2, SERPINA10, NRP1, VTN, LRPAP1, CTGF, SAA1, APOE, SERPINC1, APOH, ADAMTS1, SERPIND1, LIPC, FGF1, THBS1, CYR61	1334	71	22680	3.83132	0.00521009	0.000149238	0.0180593
UP_SEQ_FEATURE	region of interest:Heparin-binding	8	0.592593	0.000101034	FGFR2, CTGF, APOE, VTN, FGF1, THBS1, LIPC, CYR61	1213	18	18012	6.59962	0.260368	0.0585373	0.181672
GOTERM_MF_DIRECT	GO:0008201~heparin binding	24	1.77778	0.000246211	FGFR2, FGFR4, NRP1, SERPINA10, VTN, LRPAP1, PRELP, CTGF, APOE, CXCL13, NAV2, SAA1, ANG, SERPINC1, APOH, CFH, ADAMTS1, SERPIND1, THBS1, LIPC, PCSK6, FGF1, ADAMTS5, CYR61	1196	151	17446	2.31846	0.273397	0.0166687	0.401133
Annotation Cluster 14	Enrichment Score: 3.8864470581953983
Category	Term	Count	%	PValue	Genes	List Total	Pop Hits	Pop Total	Fold Enrichment	Bonferroni	Benjamini	FDR
INTERPRO	IPR001752:Kinesin, motor domain	14	1.03704	2.823e-06	KIF23, KIFC1, KIF22, KIF11, KIF15, KIF18A, KIF18B, CENPE, KIFC3, KIF2C, KIF4, KIF20B, KIF20A, KIF13B	1279	46	20594	4.9005	0.00530442	0.00106314	0.00481967
INTERPRO	IPR019821:Kinesin, motor region, conserved site	13	0.962963	6.00261e-06	KIF23, KIFC1, KIF22, KIF11, KIF18A, KIF18B, CENPE, KIFC3, KIF2C, KIF4, KIF20B, KIF13B, KIF20A	1279	42	20594	4.98384	0.0112452	0.00161426	0.0102479
SMART	SM00129:KISc	14	1.03704	1.0822e-05	KIF23, KIFC1, KIF22, KIF11, KIF15, KIF18A, KIF18B, CENPE, KIFC3, KIF2C, KIF4, KIF20B, KIF20A, KIF13B	753	45	10425	4.30722	0.00405003	0.00202707	0.0149517
GOTERM_CC_DIRECT	GO:0005871~kinesin complex	14	1.03704	2.0154e-05	KIF23, KIFC1, KIF22, KIF11, KIF15, KIF18A, KIF18B, CENPE, KIFC3, KIF2C, KIF4, KIF20B, KIF20A, KIF13B	1278	52	19662	4.14211	0.0122785	0.000441135	0.0298491
UP_SEQ_FEATURE	domain:Kinesin-motor	11	0.814815	7.12358e-05	KIF22, KIF2C, KIF11, KIF15, KIF4, KIF18A, KIF20B, KIF18B, CENPE, KIFC3, KIF20A	1213	35	18012	4.66687	0.191558	0.0517732	0.128123
GOTERM_BP_DIRECT	GO:0007018~microtubule-based movement	15	1.11111	0.000666764	KIF23, KIF22, KIFC1, KIF11, KIF15, KIF18A, KIF18B, CENPE, BICD2, KIFC3, KIF2C, KIF4, KIF20B, KIF20A, KIF13B	1223	78	18082	2.84326	0.948599	0.0453175	1.24591
GOTERM_MF_DIRECT	GO:0003777~microtubule motor activity	14	1.03704	0.00182914	KIF23, KIFC1, KIF22, KIF11, KIF15, KIF18A, KIF18B, CENPE, KIFC3, KIF2C, KIF4, KIF20B, KIF20A, KIF13B	1196	76	17446	2.68707	0.906945	0.0715188	2.94423
UP_KEYWORDS	Motor protein	17	1.25926	0.0034495	MYL6, KIF23, KIFC1, KIF22, KIF11, MYO1E, KIF15, KIF18A, KIF18B, MYL12B, CENPE, MYL9, KIFC3, KIF2C, KIF4, KIF20B, KIF20A	1334	128	22680	2.25801	0.752417	0.0182008	4.71205
GOTERM_MF_DIRECT	GO:0008574~ATP-dependent microtubule motor activity, plus-end-directed	5	0.37037	0.00949698	KIF11, KIF4, KIF18A, KIF20B, KIF18B	1196	13	17446	5.61037	0.999996	0.195175	14.4236
Annotation Cluster 15	Enrichment Score: 3.6644352657620676
Category	Term	Count	%	PValue	Genes	List Total	Pop Hits	Pop Total	Fold Enrichment	Bonferroni	Benjamini	FDR
COG_ONTOLOGY	Lipid metabolism	21	1.55556	3.22051e-07	ECI2, ECH1, CES3A, ECHDC1, EPHX2, ACADL, AADAC, ACSM1, ACSL1, BCHE, CES2A, CES1G, CES2B, CES3B, ACAD8, ACAD11, ACSL4, HADH, CES2E, CES1C, CES2G	139	88	2126	3.64993	8.69534e-06	8.69534e-06	0.000266813
INTERPRO	IPR019826:Carboxylesterase type B, active site	9	0.666667	3.14002e-05	BCHE, CES3A, CES2A, CES1G, CES2B, CES3B, CES2E, CES1C, CES2G	1279	22	20594	6.58704	0.057443	0.00536365	0.0535968
INTERPRO	IPR019819:Carboxylesterase type B, conserved site	9	0.666667	0.000164997	BCHE, CES3A, CES2A, CES1G, CES2B, CES3B, CES2E, CES1C, CES2G	1279	27	20594	5.36721	0.267199	0.0134256	0.281331
INTERPRO	IPR002018:Carboxylesterase, type B	9	0.666667	0.000218509	BCHE, CES3A, CES2A, CES1G, CES2B, CES3B, CES2E, CES1C, CES2G	1279	28	20594	5.17553	0.337487	0.0157105	0.372411
UP_SEQ_FEATURE	active site:Acyl-ester intermediate	7	0.518519	0.000270476	PLA2G15, BCHE, FAAH, CES3A, CES1G, CES3B, CES1C	1213	15	18012	6.9296	0.55402	0.085813	0.485651
UP_KEYWORDS	Serine esterase	9	0.666667	0.000788718	BAAT, BCHE, CES3A, CES2A, CES1G, ACOT1, CES3B, CES2E, CES1C	1334	35	22680	4.37181	0.272956	0.00496836	1.09609
KEGG_PATHWAY	mmu00983:Drug metabolism - other enzymes	11	0.814815	0.00703487	UGT2B36, HPRT, GUSB, UGT2B5, CES2A, CES2B, UGT2A3, CES2E, TPMT, CES1C, CES2G	628	51	7720	2.65143	0.85751	0.0928289	8.89331
GOTERM_MF_DIRECT	GO:0052689~carboxylic ester hydrolase activity	13	0.962963	0.00883908	AADAC, BAAT, BCHE, CES3A, CES2A, CES1G, ACOT1, CES2B, CES3B, CES2E, LIPC, CES1C, CES2G	1196	81	17446	2.34112	0.99999	0.192042	13.491
Annotation Cluster 16	Enrichment Score: 3.515413105664511
Category	Term	Count	%	PValue	Genes	List Total	Pop Hits	Pop Total	Fold Enrichment	Bonferroni	Benjamini	FDR
GOTERM_CC_DIRECT	GO:0020005~symbiont-containing vacuole membrane	6	0.444444	5.44146e-05	GBP7, GBP6, GBP9, IIGP1, GBP3, GBP2	1278	8	19662	11.5387	0.0328068	0.00104186	0.0805717
INTERPRO	IPR003191:Guanylate-binding protein, C-terminal	7	0.518519	0.000109962	GBP7, GBP6, GBP9, GBP10, GBP4, GBP3, GBP2	1279	14	20594	8.05082	0.187127	0.0103056	0.187576
GOTERM_BP_DIRECT	GO:0044406~adhesion of symbiont to host	6	0.444444	0.000140002	ICAM1, GBP7, GBP6, GBP9, GBP3, GBP2	1223	9	18082	9.85664	0.463694	0.0137502	0.262835
INTERPRO	IPR015894:Guanylate-binding protein, N-terminal	7	0.518519	0.000173656	GBP7, GBP6, GBP9, GBP10, GBP4, GBP3, GBP2	1279	15	20594	7.5141	0.279057	0.0135407	0.296073
GOTERM_BP_DIRECT	GO:0050830~defense response to Gram-positive bacterium	17	1.25926	0.000465023	MBL1, SCD1, MBL2, GBP7, GBP6, HIST1H2BC, HMGB2, PLD1, GBP9, EPHA2, MYD88, ANG, GBP10, RIPK2, LBP, GBP3, GBP2	1223	93	18082	2.70263	0.873793	0.0356614	0.8705
GOTERM_BP_DIRECT	GO:0042832~defense response to protozoan	9	0.666667	0.000651007	GBP7, GBP6, IRGM2, GBP9, GBP10, IIGP1, BCL3, GBP3, GBP2	1223	30	18082	4.43549	0.944863	0.0449569	1.21664
GOTERM_BP_DIRECT	GO:0071346~cellular response to interferon-gamma	12	0.888889	0.00560101	GBP7, GBP6, CCL20, GBP9, EDN1, CCL9, GBP10, TLR3, CX3CL1, GBP4, GBP3, GBP2	1223	68	18082	2.60911	1	0.190888	10.0196
Annotation Cluster 17	Enrichment Score: 3.467844617169479
Category	Term	Count	%	PValue	Genes	List Total	Pop Hits	Pop Total	Fold Enrichment	Bonferroni	Benjamini	FDR
GOTERM_CC_DIRECT	GO:0014704~intercalated disc	14	1.03704	1.6063e-05	ANXA6, JUP, ATP1B1, TJP1, YWHAH, DSG2, ANK3, PKP2, VAMP5, DSP, DSC2, FGF13, CDH2, ANXA5	1278	51	19662	4.22333	0.00979836	0.000378647	0.0237907
GOTERM_CC_DIRECT	GO:0030057~desmosome	10	0.740741	2.27471e-05	B4GALT1, JUP, DSG2, PKP2, PPL, PKP4, DSP, DSC2, PERP, PNN	1278	26	19662	5.9173	0.0138474	0.000464697	0.0336891
GOTERM_BP_DIRECT	GO:0098911~regulation of ventricular cardiac muscle cell action potential	6	0.444444	0.000140002	JUP, CAV1, DSG2, PKP2, DSP, DSC2	1223	9	18082	9.85664	0.463694	0.0137502	0.262835
GOTERM_BP_DIRECT	GO:0086073~bundle of His cell-Purkinje myocyte adhesion involved in cell communication	5	0.37037	0.000278825	JUP, DSG2, PKP2, DSP, DSC2	1223	6	18082	12.3208	0.710889	0.0231421	0.522812
GOTERM_BP_DIRECT	GO:0086091~regulation of heart rate by cardiac conduction	7	0.518519	0.00978859	JUP, CAV1, DSG2, SCN3B, PKP2, DSP, DSC2	1223	28	18082	3.69624	1	0.266885	16.8815
KEGG_PATHWAY	mmu05412:Arrhythmogenic right ventricular cardiomyopathy (ARVC)	13	0.962963	0.0111685	ACTB, JUP, ACTN4, DSG2, PKP2, DMD, ITGA1, DAG1, DSP, ACTN1, ITGB5, DSC2, CDH2	628	71	7720	2.25083	0.954944	0.112392	13.772
Annotation Cluster 18	Enrichment Score: 3.422477558522511
Category	Term	Count	%	PValue	Genes	List Total	Pop Hits	Pop Total	Fold Enrichment	Bonferroni	Benjamini	FDR
UP_KEYWORDS	Complement pathway	14	1.03704	8.71587e-10	MBL1, MBL2, C9, MASP2, HC, C3, C4B, SERPING1, C8A, C1RA, C8B, C4BP, C1RL, CFI	1334	27	22680	8.81559	3.52121e-07	1.85327e-08	1.21746e-06
GOTERM_MF_DIRECT	GO:0004866~endopeptidase inhibitor activity	15	1.11111	4.08131e-09	MUG2, MUG1, PZP, HC, C3, C4B, CD109, CST3, SERPINA1E, AHSG, SERPINA1B, SERPINA1A, SERPINA1D, SERPINA1C, AI182371	1196	31	17446	7.0582	5.29344e-06	1.32336e-06	6.66193e-06
GOTERM_BP_DIRECT	GO:0006956~complement activation	9	0.666667	1.78293e-06	C8A, C1RA, MASP1, C4B, C3, HC, MASP2, CFB, AI182371	1223	15	18082	8.87097	0.00790266	0.000396624	0.00335134
INTERPRO	IPR002890:Alpha-2-macroglobulin, N-terminal	8	0.592593	2.09496e-06	MUG2, PZP, MUG1, C4B, C3, HC, CD109, AI182371	1279	12	20594	10.7344	0.00393912	0.000986239	0.00357671
INTERPRO	IPR011626:A-macroglobulin complement component	7	0.518519	1.98938e-05	MUG2, PZP, MUG1, C4B, C3, HC, CD109	1279	11	20594	10.2465	0.0367866	0.00415582	0.0339597
INTERPRO	IPR009048:Alpha-macroglobulin, receptor-binding	7	0.518519	1.98938e-05	MUG2, PZP, MUG1, C4B, C3, HC, CD109	1279	11	20594	10.2465	0.0367866	0.00415582	0.0339597
UP_KEYWORDS	Thioester bond	6	0.444444	3.35704e-05	MUG2, PZP, MUG1, C4B, C3, CD109	1334	8	22680	12.7511	0.0134711	0.000308195	0.0468818
INTERPRO	IPR001599:Alpha-2-macroglobulin	7	0.518519	3.76927e-05	MUG2, PZP, MUG1, C4B, C3, HC, CD109	1279	12	20594	9.39262	0.0685514	0.00544775	0.0643341
INTERPRO	IPR011625:Alpha-2-macroglobulin, N-terminal 2	7	0.518519	3.76927e-05	MUG2, PZP, MUG1, C4B, C3, HC, CD109	1279	12	20594	9.39262	0.0685514	0.00544775	0.0643341
SMART	SM01359:SM01359	7	0.518519	4.65876e-05	MUG2, PZP, MUG1, C4B, C3, HC, CD109	753	11	10425	8.81021	0.017319	0.00435817	0.0643509
SMART	SM01361:SM01361	7	0.518519	4.65876e-05	MUG2, PZP, MUG1, C4B, C3, HC, CD109	753	11	10425	8.81021	0.017319	0.00435817	0.0643509
GOTERM_BP_DIRECT	GO:0006958~complement activation, classical pathway	14	1.03704	5.77553e-05	MBL1, MBL2, C9, MASP2, HC, C3, C4B, SERPING1, C8A, C1RA, C8B, C4BP, C1RL, CFI	1223	55	18082	3.76344	0.226646	0.00656856	0.108507
SMART	SM01360:SM01360	7	0.518519	8.74945e-05	MUG2, PZP, MUG1, C4B, C3, HC, CD109	753	12	10425	8.07603	0.0322794	0.00654089	0.120823
KEGG_PATHWAY	mmu05150:Staphylococcus aureus infection	14	1.03704	0.000125429	MBL1, ICAM1, MBL2, MASP1, C4B, CFB, MASP2, HC, C3, PLG, C1RA, FGG, CFH, CFI	628	50	7720	3.44204	0.0340281	0.00690019	0.165352
UP_SEQ_FEATURE	cross-link:Isoglutamyl cysteine thioester (Cys-Gln)	6	0.444444	0.00013713	MUG2, PZP, MUG1, C4B, C3, CD109	1213	9	18012	9.89942	0.335925	0.056803	0.246501
INTERPRO	IPR008930:Terpenoid cyclases/protein prenyltransferase alpha-alpha toroid	7	0.518519	0.000173656	MUG2, PZP, MUG1, C4B, C3, HC, CD109	1279	15	20594	7.5141	0.279057	0.0135407	0.296073
INTERPRO	IPR019742:Alpha-2-macroglobulin, conserved site	6	0.444444	0.000176869	MUG2, PZP, MUG1, C4B, C3, CD109	1279	10	20594	9.66099	0.283409	0.0132416	0.301544
INTERPRO	IPR019565:Alpha-2-macroglobulin, thiol-ester bond-forming	6	0.444444	0.000176869	MUG2, PZP, MUG1, C4B, C3, CD109	1279	10	20594	9.66099	0.283409	0.0132416	0.301544
BIOCARTA	m_lectinPathway:Lectin Induced Complement Pathway	8	0.592593	0.000243956	MBL1, C9, MASP1, C4B, C3, HC, MASP2, C6	168	12	1289	5.11508	0.0531862	0.0135703	0.310995
GOTERM_CC_DIRECT	GO:0005579~membrane attack complex	5	0.37037	0.000528765	C8A, C8B, C9, HC, C6	1278	7	19662	10.9893	0.276908	0.00751161	0.780382
BIOCARTA	m_compPathway:Complement Pathway	9	0.666667	0.000935173	MBL1, C1RA, C9, MASP1, C4B, C3, HC, MASP2, C6	168	18	1289	3.83631	0.189073	0.041049	1.18732
INTERPRO	IPR018081:Anaphylatoxin	4	0.296296	0.00216859	C4B, C3, HC, AI182371	1279	5	20594	12.8813	0.983262	0.104651	3.63866
INTERPRO	IPR001840:Complement C3a/C4a/C5a anaphylatoxin	4	0.296296	0.00216859	C4B, C3, HC, AI182371	1279	5	20594	12.8813	0.983262	0.104651	3.63866
UP_KEYWORDS	Bait region	4	0.296296	0.00354196	MUG2, PZP, MUG1, CD109	1334	6	22680	11.3343	0.761526	0.0184446	4.83547
INTERPRO	IPR000020:Anaphylatoxin/fibulin	4	0.296296	0.0069069	C4B, C3, HC, AI182371	1279	7	20594	9.20094	0.999998	0.229839	11.1599
SMART	SM00104:ANATO	4	0.296296	0.0105	C4B, C3, HC, AI182371	753	7	10425	7.91121	0.980905	0.246282	13.5709
BIOCARTA	m_classicPathway:Classical Complement Pathway	6	0.444444	0.0126916	C1RA, C9, C4B, C3, HC, C6	168	12	1289	3.83631	0.942794	0.379265	15.0461
UP_SEQ_FEATURE	domain:Anaphylatoxin-like	3	0.222222	0.0247751	C4B, C3, HC	1213	4	18012	11.1369	1	0.875087	36.3318
UP_SEQ_FEATURE	region of interest:Bait region	3	0.222222	0.0394639	MUG2, PZP, MUG1	1213	5	18012	8.90948	1	0.930805	51.5488
INTERPRO	IPR001134:Netrin domain	5	0.37037	0.0440983	C4B, C3, HC, TIMP2, TIMP3	1279	22	20594	3.65946	1	0.606912	53.699
UP_SEQ_FEATURE	domain:NTR	5	0.37037	0.0487335	C4B, C3, HC, TIMP2, TIMP3	1213	21	18012	3.53551	1	0.952334	59.3078
INTERPRO	IPR008993:Tissue inhibitor of metalloproteinases-like, OB-fold	5	0.37037	0.0581359	C4B, C3, HC, TIMP2, TIMP3	1279	24	20594	3.35451	1	0.672817	64.0338
INTERPRO	IPR018933:Netrin module, non-TIMP type	3	0.222222	0.28499	C4B, C3, HC	1279	17	20594	2.84147	1	0.982146	99.6744
KEGG_PATHWAY	mmu05322:Systemic lupus erythematosus	15	1.11111	0.305957	HIST1H2BC, C9, ACTN4, HC, C3, C4B, C6, ACTN1, TRIM21, C8A, C8B, C1RA, H2AFV, H3F3A, H2AFY	628	147	7720	1.25439	1	0.610178	99.192
SMART	SM00643:C345C	3	0.222222	0.322756	C4B, C3, HC	753	16	10425	2.59587	1	0.919521	99.5414
Annotation Cluster 19	Enrichment Score: 3.2939792548159654
Category	Term	Count	%	PValue	Genes	List Total	Pop Hits	Pop Total	Fold Enrichment	Bonferroni	Benjamini	FDR
INTERPRO	IPR020613:Thiolase, conserved site	6	0.444444	4.3665e-05	ACAA2, ACAT2, ACAA1B, SCP2, ACAT3, HADHB	1279	8	20594	12.0762	0.0789737	0.00512847	0.0745241
INTERPRO	IPR020617:Thiolase, C-terminal	6	0.444444	4.3665e-05	ACAA2, ACAT2, ACAA1B, SCP2, ACAT3, HADHB	1279	8	20594	12.0762	0.0789737	0.00512847	0.0745241
INTERPRO	IPR020616:Thiolase, N-terminal	6	0.444444	4.3665e-05	ACAA2, ACAT2, ACAA1B, SCP2, ACAT3, HADHB	1279	8	20594	12.0762	0.0789737	0.00512847	0.0745241
INTERPRO	IPR016039:Thiolase-like	7	0.518519	6.63193e-05	ACAA2, HMGCS2, ACAT2, ACAA1B, SCP2, ACAT3, HADHB	1279	13	20594	8.67011	0.117459	0.00691761	0.113168
GOTERM_MF_DIRECT	GO:0003988~acetyl-CoA C-acyltransferase activity	5	0.37037	0.000293773	ACAA2, ACAA1B, SCP2, HADHA, HADHB	1196	6	17446	12.1558	0.316876	0.0188736	0.478449
INTERPRO	IPR020610:Thiolase, active site	5	0.37037	0.000443932	ACAA2, ACAT2, ACAA1B, ACAT3, HADHB	1279	7	20594	11.5012	0.566799	0.029435	0.755237
INTERPRO	IPR002155:Thiolase	5	0.37037	0.000443932	ACAA2, ACAT2, ACAA1B, ACAT3, HADHB	1279	7	20594	11.5012	0.566799	0.029435	0.755237
GOTERM_MF_DIRECT	GO:0016747~transferase activity, transferring acyl groups other than amino-acyl groups	8	0.592593	0.000643136	ACAA2, ELOVL2, MBOAT1, ACAT2, OACYL, ACAA1B, SCP2, HADHB	1196	23	17446	5.07372	0.565872	0.0341699	1.04464
INTERPRO	IPR020615:Thiolase, acyl-enzyme intermediate active site	4	0.296296	0.00413706	ACAA2, ACAA1B, SCP2, HADHB	1279	6	20594	10.7344	0.999594	0.162646	6.83327
PIR_SUPERFAMILY	PIRSF000429:acetyl-CoA acetyltransferase	4	0.296296	0.0162279	ACAA2, ACAT2, ACAA1B, ACAT3	184	6	1807	6.5471	0.914065	0.914065	17.7477
UP_SEQ_FEATURE	active site:Acyl-thioester intermediate	4	0.296296	0.0422947	ACAA2, ACAT2, ACAA1B, HADHB	1213	12	18012	4.94971	1	0.935727	54.0552
Annotation Cluster 20	Enrichment Score: 2.947560784411507
Category	Term	Count	%	PValue	Genes	List Total	Pop Hits	Pop Total	Fold Enrichment	Bonferroni	Benjamini	FDR
UP_KEYWORDS	Metal-binding	263	19.4815	1.09012e-06	S100A4, CYP2D9, CYP2D10, MASP1, MASP2, ADCY6, SYT9, ZNRF2, PRIM1, C1RA, MAP3K5, MAT1A, OASL2, NT5C2, ZRSR1, CFI, DDAH1, S100A1, POLK, CYP2D22, CRYAB, F9, CYP26A1, MGAT1, F5, HNF4A, PARP12, BHMT, ABAT, ADAMTS1, ADAMTS5, NEK6, NEK7, GNAI2, ENPP3, ARHGEF28, ASAP1, MME, ASAP3, CALR, DIDO1, PPAT, ZFP750, KLKB1, DMD, CDADC1, FBXO5, ZMPSTE24, LHX6, DHX58, NR1H4, COL18A1, SCD1, KLF6, CRIP1, SMAD9, CRIP2,…	1334	3395	22680	1.31705	0.000440312	1.51864e-05	0.0015227
GOTERM_MF_DIRECT	GO:0046872~metal ion binding	259	19.1852	0.018304	S100A4, CYP2D9, CYP2D10, MASP1, MASP2, ADCY6, SYT9, ZNRF2, PRIM1, MAP3K5, MAT1A, OASL2, NT5C2, PATZ1, ZRSR1, CFI, DDAH1, S100A1, POLK, CRYAB, F9, CYP26A1, MGAT1, F5, HNF4A, ZFP280B, PARP12, ABAT, ADAMTS1, ADAMTS5, NEK6, NEK7, GNAI2, ENPP3, ARHGEF28, ASAP1, MME, ASAP3, CALR, DIDO1, PPAT, ZFP750, DMD, CDADC1, FBXO5, ZMPSTE24, LHX6, DHX58, NR1H4, COL18A1, SCD1, KLF6, CRIP1, SMAD9, CRIP2, SMAD7, KLF1…	1196	3355	17446	1.12609	1	0.296971	26.0326
UP_KEYWORDS	Zinc	140	10.3704	0.0719941	RBM4, LMO7, MCM10, ZNRF2, PRIM1, ZRSR1, DDAH1, S100A1, POLK, CRYAB, DTX3L, PARP12, HNF4A, BHMT, CLIP1, ADAMTS1, RNF135, ADAMTS5, PAM, IFIH1, ARHGEF28, ASAP1, MME, ASAP3, CALR, TIMP2, DIDO1, TIMP3, ALB, ZFP750, DMD, DNAJA1, CDADC1, RNF169, FBXO5, ZMPSTE24, LHX6, MBNL3, NR1H4, DHX58, FGD3, COL18A1, KLF6, CRIP1, SMAD9, CRIP2, SMAD7, KLF10, TRIM34A, ACMSD, LMCD1, CSRP1, CSRP2, ZFP608, FOXP1, FOXP2, D…	1334	2099	22680	1.13397	1	0.201697	64.7839
Annotation Cluster 21	Enrichment Score: 2.858658429806072
Category	Term	Count	%	PValue	Genes	List Total	Pop Hits	Pop Total	Fold Enrichment	Bonferroni	Benjamini	FDR
UP_KEYWORDS	Peroxisome	20	1.48148	1.39393e-05	ECI2, ECH1, ACNAT1, EPHX2, ACBD5, PIPOX, BAAT, ACSL1, MARC2, HSDL2, PXMP4, PXMP2, ABCD3, HSD17B4, ACAD11, ACSL4, ACAA1B, SCP2, CROT, SLC25A17	1334	107	22680	3.17785	0.00561568	0.000148187	0.019469
GOTERM_CC_DIRECT	GO:0005777~peroxisome	22	1.62963	0.000106293	ECI2, ECH1, ACNAT1, VIM, EPHX2, ISOC1, ACBD5, PIPOX, BAAT, ACSL1, MARC2, HSDL2, PXMP4, PXMP2, ABCD3, HSD17B4, ACAD11, ACSL4, ACAA1B, SCP2, CROT, SLC25A17	1278	131	19662	2.58374	0.0630835	0.00186001	0.157332
KEGG_PATHWAY	mmu04146:Peroxisome	15	1.11111	0.0065193	ECI2, ECH1, EPHX2, PIPOX, BAAT, ACSL1, PXMP4, PXMP2, ABCD3, HSD17B4, ACSL4, ACAA1B, SCP2, CROT, SLC25A17	628	83	7720	2.22163	0.835561	0.0906374	8.26724
GOTERM_CC_DIRECT	GO:0005778~peroxisomal membrane	10	0.740741	0.00663621	CAV1, ACSL1, PXMP4, ABCD3, PXMP2, HSD17B4, ACSL4, ALDH3A2, ACBD5, SLC25A17	1278	53	19662	2.90283	0.983119	0.0608623	9.39193
UP_SEQ_FEATURE	short sequence motif:Microbody targeting signal	7	0.518519	0.0794039	ECI2, ECH1, ACNAT1, EPHX2, SCP2, CROT, PIPOX	1213	45	18012	2.30987	1	0.980159	77.4387
Annotation Cluster 22	Enrichment Score: 2.714792011646676
Category	Term	Count	%	PValue	Genes	List Total	Pop Hits	Pop Total	Fold Enrichment	Bonferroni	Benjamini	FDR
GOTERM_CC_DIRECT	GO:0034364~high-density lipoprotein particle	16	1.18519	5.33817e-14	APOC1, SAA4, ABCA1, APOA4, APOA2, APOA1, SAA2, SAA1, APOE, APOF, LCAT, APOC4, APOH, PON1, LIPC, APOM	1278	21	19662	11.7219	3.27353e-11	3.6372e-12	7.91034e-11
UP_KEYWORDS	HDL	12	0.888889	6.0265e-10	APOA4, APOA2, APOA1, SAA2, SAA1, APOE, APOF, PON1, APOC2, SAA4, LIPC, APOM	1334	18	22680	11.3343	2.43471e-07	1.35261e-08	8.41797e-07
GOTERM_CC_DIRECT	GO:0034361~very-low-density lipoprotein particle	11	0.814815	6.93819e-08	APOA4, APOA2, APOA1, APOE, APOC4, APOC3, APOC1, APOH, APOC2, PCYOX1, APOM	1278	19	19662	8.90709	4.25302e-05	3.54425e-06	0.000102772
GOTERM_BP_DIRECT	GO:0001523~retinoid metabolic process	10	0.740741	1.41976e-06	APOA4, RARRES2, DHRS3, APOA2, APOA1, ADH1, APOE, APOC3, CYP2J6, APOC2	1223	19	18082	7.78156	0.006298	0.000350934	0.00266869
GOTERM_CC_DIRECT	GO:0034366~spherical high-density lipoprotein particle	7	0.518519	1.85465e-06	APOA2, APOA1, CLU, APOC3, PON1, APOC2, APOM	1278	8	19662	13.4619	0.00113626	5.16761e-05	0.00274718
GOTERM_BP_DIRECT	GO:0033344~cholesterol efflux	11	0.814815	8.16228e-06	APOA4, CAV1, APOA2, APOA1, APOE, APOF, APOC3, APOC1, APOC2, ABCA1, APOM	1223	28	18082	5.80838	0.0356705	0.00139604	0.0153416
UP_KEYWORDS	Lipid transport	17	1.25926	3.1022e-05	OSBPL3, APOC1, APOC2, STARD10, ABCB4, APOA4, APOA2, APOA1, APOE, APOF, APOC4, APOC3, ANO3, LBP, SCP2, APOM, ANO6	1334	85	22680	3.4003	0.0124549	0.000291424	0.0433236
GOTERM_BP_DIRECT	GO:0042157~lipoprotein metabolic process	11	0.814815	3.12842e-05	APOA4, APOA2, APOA1, APOE, LCAT, APOC3, APOC1, APOL9A, ABCA1, APOM, MTTP	1223	32	18082	5.08233	0.129961	0.00420981	0.0587888
GOTERM_BP_DIRECT	GO:0033700~phospholipid efflux	8	0.592593	4.20958e-05	APOA4, APOA2, APOA1, APOE, APOC3, APOC1, APOC2, ABCA1	1223	16	18082	7.39248	0.17083	0.00549456	0.0790982
GOTERM_BP_DIRECT	GO:0070328~triglyceride homeostasis	10	0.740741	4.39526e-05	APOA4, APOA1, HNF4A, APOE, APOC4, APOC3, APOC2, LIPC, NR1H4, ANGPTL4	1223	27	18082	5.47591	0.177653	0.00557279	0.0825858
GOTERM_BP_DIRECT	GO:0006869~lipid transport	21	1.55556	4.90483e-05	OSBPL3, ABCA8A, APOC1, APOC2, STARD10, ABCA6, ABCB4, MTTP, APOA4, APOA2, APOA1, APOE, APOF, APOC4, APOC3, ANO3, APOL9A, LBP, SCP2, APOM, ANO6	1223	111	18082	2.79715	0.196092	0.00604472	0.0921562
GOTERM_BP_DIRECT	GO:0034375~high-density lipoprotein particle remodeling	7	0.518519	6.10071e-05	APOA2, APOA1, APOE, LCAT, APOC3, LIPC, APOM	1223	12	18082	8.62456	0.237757	0.00676427	0.114613
GOTERM_BP_DIRECT	GO:0034380~high-density lipoprotein particle assembly	6	0.444444	6.59017e-05	APOA4, APOA2, APOA1, APOE, ABCA1, APOM	1223	8	18082	11.0887	0.254181	0.00712746	0.123803
GOTERM_CC_DIRECT	GO:0042627~chylomicron	7	0.518519	8.5589e-05	APOA4, APOA2, APOA1, APOE, APOC3, APOH, APOC2	1278	13	19662	8.28422	0.0511156	0.00158868	0.126704
GOTERM_BP_DIRECT	GO:0043691~reverse cholesterol transport	7	0.518519	0.000106816	APOA4, APOA2, APOA1, APOE, LCAT, ABCA1, APOM	1223	13	18082	7.96113	0.378335	0.0107454	0.200591
GOTERM_MF_DIRECT	GO:0005319~lipid transporter activity	7	0.518519	0.000115114	APOA2, APOA1, GM2A, APOE, APOC4, APOM, MTTP	1196	13	17446	7.85452	0.138699	0.00990468	0.187735
GOTERM_BP_DIRECT	GO:0010873~positive regulation of cholesterol esterification	6	0.444444	0.000140002	APOA4, SCD1, APOA2, APOA1, APOE, AGT	1223	9	18082	9.85664	0.463694	0.0137502	0.262835
GOTERM_BP_DIRECT	GO:0042632~cholesterol homeostasis	14	1.03704	0.000251555	APOA4, APOA2, CAV1, APOA1, APOE, LCAT, GPR39, APOC3, EPHX2, ABCA1, LIPC, NR5A2, LDLRAP1, MTTP	1223	63	18082	3.28555	0.673577	0.021713	0.471794
UP_KEYWORDS	Oxidation	7	0.518519	0.000287482	ACTB, ACTC1, APOA2, APOA1, ACTA1, APOE, APOC3	1334	17	22680	7.00062	0.109667	0.00223134	0.400814
GOTERM_BP_DIRECT	GO:0034382~chylomicron remnant clearance	5	0.37037	0.000615689	APOE, APOC3, APOC1, APOC2, LIPC	1223	7	18082	10.5607	0.935472	0.0439345	1.151
GOTERM_BP_DIRECT	GO:0034372~very-low-density lipoprotein particle remodeling	5	0.37037	0.000615689	APOA4, APOA1, APOE, LCAT, LIPC	1223	7	18082	10.5607	0.935472	0.0439345	1.151
GOTERM_BP_DIRECT	GO:0046470~phosphatidylcholine metabolic process	6	0.444444	0.00113764	APOA4, PLA2G15, APOA1, LCAT, PON1, LIPC	1223	13	18082	6.82383	0.993689	0.0670362	2.11692
GOTERM_BP_DIRECT	GO:0019433~triglyceride catabolic process	7	0.518519	0.0016009	APOA4, APOA1, APOE, APOC3, CPS1, LIPC, PNPLA3	1223	20	18082	5.17473	0.999199	0.0832748	2.96673
GOTERM_MF_DIRECT	GO:0017127~cholesterol transporter activity	6	0.444444	0.00251381	APOA4, APOA2, APOA1, APOE, ABCA1, SCP2	1196	15	17446	5.83478	0.961785	0.0915499	4.02522
GOTERM_BP_DIRECT	GO:0032489~regulation of Cdc42 protein signal transduction	4	0.296296	0.00277643	APOA1, APOE, APOC3, ABCA1	1223	5	18082	11.828	0.999996	0.118604	5.09192
GOTERM_BP_DIRECT	GO:0010916~negative regulation of very-low-density lipoprotein particle clearance	4	0.296296	0.00277643	APOC3, APOC1, APOC2, LRPAP1	1223	5	18082	11.828	0.999996	0.118604	5.09192
GOTERM_MF_DIRECT	GO:0060228~phosphatidylcholine-sterol O-acyltransferase activator activity	4	0.296296	0.00288658	APOA4, APOA2, APOA1, APOE	1196	5	17446	11.6696	0.976466	0.101585	4.609
GOTERM_BP_DIRECT	GO:0010898~positive regulation of triglyceride catabolic process	5	0.37037	0.0031335	APOA4, AADAC, APOA1, APOH, APOC2	1223	10	18082	7.39248	0.999999	0.130346	5.72867
GOTERM_BP_DIRECT	GO:0042158~lipoprotein biosynthetic process	4	0.296296	0.00527403	APOA1, APOE, LCAT, ABCA1	1223	6	18082	9.85664	1	0.187991	9.46185
GOTERM_BP_DIRECT	GO:0034384~high-density lipoprotein particle clearance	4	0.296296	0.00527403	APOA2, APOE, APOC2, APOM	1223	6	18082	9.85664	1	0.187991	9.46185
GOTERM_MF_DIRECT	GO:0055102~lipase inhibitor activity	4	0.296296	0.0054794	APOA2, APOA1, APOC3, APOC2	1196	6	17446	9.72464	0.999196	0.149526	8.57821
GOTERM_BP_DIRECT	GO:0030301~cholesterol transport	6	0.444444	0.00922231	APOA2, APOA1, LCAT, ABCA1, LIPC, SCP2	1223	20	18082	4.43549	1	0.258267	15.9835
GOTERM_MF_DIRECT	GO:0031210~phosphatidylcholine binding	6	0.444444	0.00974816	APOA4, CHMP2A, APOA2, APOA1, SERPINA5, ALDOB	1196	20	17446	4.37609	0.999997	0.196725	14.7771
GOTERM_BP_DIRECT	GO:0045723~positive regulation of fatty acid biosynthetic process	5	0.37037	0.0120169	APOA4, APOA1, HNF4A, AGT, APOC2	1223	14	18082	5.28034	1	0.304766	20.3279
GOTERM_CC_DIRECT	GO:0034365~discoidal high-density lipoprotein particle	3	0.222222	0.0120986	APOA1, APOE, APOM	1278	3	19662	15.385	0.999425	0.0971642	16.4984
GOTERM_BP_DIRECT	GO:0010903~negative regulation of very-low-density lipoprotein particle remodeling	3	0.222222	0.0130752	APOA2, APOA1, APOC3	1223	3	18082	14.785	1	0.323252	21.917
GOTERM_MF_DIRECT	GO:0070653~high-density lipoprotein particle receptor binding	3	0.222222	0.0134233	APOA2, APOA1, APOC3	1196	3	17446	14.587	1	0.242871	19.7957
UP_KEYWORDS	Chylomicron	4	0.296296	0.0177976	APOA4, APOE, APOC3, APOC2	1334	10	22680	6.8006	0.999293	0.0680133	22.1853
INTERPRO	IPR000074:Apolipoprotein A1/A4/E	3	0.222222	0.021226	APOA4, APOA1, APOE	1279	4	20594	12.0762	1	0.443341	30.6704
UP_KEYWORDS	VLDL	4	0.296296	0.0234188	APOE, APOC3, APOC1, APOC2	1334	11	22680	6.18236	0.99993	0.0855882	28.1803
GOTERM_MF_DIRECT	GO:0015485~cholesterol binding	7	0.518519	0.0262719	APOA4, ANXA6, APOA2, OSBPL3, APOA1, APOE, SCP2	1196	34	17446	3.0032	1	0.347079	35.2457
GOTERM_BP_DIRECT	GO:0051006~positive regulation of lipoprotein lipase activity	4	0.296296	0.0337281	APOA4, APOA1, APOH, APOC2	1223	11	18082	5.37635	1	0.525161	47.53
GOTERM_CC_DIRECT	GO:0034363~intermediate-density lipoprotein particle	3	0.222222	0.036945	APOE, APOC3, APOC2	1278	5	19662	9.23099	1	0.232981	42.7427
GOTERM_BP_DIRECT	GO:0030300~regulation of intestinal cholesterol absorption	3	0.222222	0.039784	APOA4, APOA2, APOA1	1223	5	18082	8.87097	1	0.566721	53.3784
GOTERM_CC_DIRECT	GO:0034362~low-density lipoprotein particle	4	0.296296	0.0478824	APOE, APOF, APOC2, APOM	1278	13	19662	4.73384	1	0.268978	51.6548
GOTERM_BP_DIRECT	GO:0048261~negative regulation of receptor-mediated endocytosis	3	0.222222	0.0570389	APOC3, APOC1, APOC2	1223	6	18082	7.39248	1	0.663433	66.8444
GOTERM_BP_DIRECT	GO:0006656~phosphatidylcholine biosynthetic process	4	0.296296	0.0640165	CHKA, APOA2, APOA1, LCAT	1223	14	18082	4.22427	1	0.699298	71.1646
GOTERM_BP_DIRECT	GO:0015914~phospholipid transport	6	0.444444	0.0762747	APOA1, ATP9A, STARD10, ABCA1, SCP2, MTTP	1223	34	18082	2.60911	1	0.752295	77.4936
GOTERM_MF_DIRECT	GO:0005548~phospholipid transporter activity	3	0.222222	0.171193	APOA1, ABCA1, MTTP	1196	11	17446	3.97826	1	0.813542	95.3343
KEGG_PATHWAY	mmu04975:Fat digestion and absorption	4	0.296296	0.606449	APOA4, APOA1, ABCA1, MTTP	628	38	7720	1.294	1	0.816089	99.9995
UP_SEQ_FEATURE	repeat:8	4	0.296296	0.787425	APOA4, APOA1, APOE, OGFR	1213	61	18012	0.973714	1	1	100
UP_SEQ_FEATURE	repeat:10	3	0.222222	0.851024	APOA4, APOA1, OGFR	1213	49	18012	0.909131	1	1	100
UP_SEQ_FEATURE	repeat:5	5	0.37037	0.948563	APOA4, APOA1, APOE, OGFR, HMMR	1213	112	18012	0.662908	1	1	100
UP_SEQ_FEATURE	repeat:7	3	0.222222	0.954149	APOA4, APOE, OGFR	1213	70	18012	0.636391	1	1	100
UP_SEQ_FEATURE	repeat:6	4	0.296296	0.964766	APOA4, APOA1, APOE, OGFR	1213	98	18012	0.606087	1	1	100
UP_SEQ_FEATURE	repeat:4	5	0.37037	0.977255	APOA4, APOA1, APOE, OGFR, HMMR	1213	129	18012	0.575548	1	1	100
UP_SEQ_FEATURE	repeat:1	8	0.592593	0.983582	APOA4, SLC16A2, APOA1, APOE, OGFR, SERPIND1, NFATC3, HMMR	1213	200	18012	0.593965	1	1	100
UP_SEQ_FEATURE	repeat:2	8	0.592593	0.985558	APOA4, SLC16A2, APOA1, APOE, OGFR, SERPIND1, NFATC3, HMMR	1213	203	18012	0.585188	1	1	100
UP_SEQ_FEATURE	repeat:3	5	0.37037	0.992156	APOA4, APOE, OGFR, NFATC3, HMMR	1213	150	18012	0.494971	1	1	100
Annotation Cluster 23	Enrichment Score: 2.6967424998776877
Category	Term	Count	%	PValue	Genes	List Total	Pop Hits	Pop Total	Fold Enrichment	Bonferroni	Benjamini	FDR
UP_KEYWORDS	Nucleotide-binding	154	11.4074	3.87549e-07	KIFC1, RAD51B, TUBB2A, CTPS, ADCY6, TTK, AURKA, KIFC3, TPK1, PRKAR2A, MAP3K5, MAT1A, OASL2, NT5C2, GBP10, RRAS, RAPGEF4, KIF13B, EGFR, GBP7, MAGI3, GBP6, GBP9, MAP4K3, RND3, GLUL, ATP9A, RIPK2, TESK2, OAS1A, GBP4, EIF2AK2, LRRK1, GBP3, PRPS2, NEK6, GBP2, KALRN, NEK7, FGFR2, CHKA, IFIH1, GPN3, FGFR4, GNAI2, GLUD1, HSPA1A, ABCA1, HSPA1B, EPHB4, ABCA6, CMPK2, SBK1, UBA1Y, RAC1, RHOBTB1, IIGP1, DHX58…	1334	1754	22680	1.49272	0.000156558	6.0219e-06	0.000541337
UP_SEQ_FEATURE	active site:Proton acceptor	83	6.14815	1.02086e-06	CDK19, LDHB, NUAK2, NIT2, G6PDX, TTK, AURKA, LATS2, PAK6, MAP3K5, ANG, PAK3, SULT1A1, MASTL, ACAD8, AKT3, EGFR, ACAA2, CDK1, SGK1, DECR1, DAPK2, MAP4K3, DDR1, DHRS3, MAST2, H6PD, HIPK3, RRM1, HSD11B1, BUB1B, TESK2, RIPK2, MAP3K14, NEU3, EIF2AK2, MAP3K13, LRRK1, NEK6, CROT, MELK, NEK7, KALRN, FGFR2, HSD17B11, FGFR4, HSD17B13, ALDOB, ACAT2, EPHB4, HADHB, ALDH1A1, SBK1, PTK2B, MAP3K1, ALDH1A7, CAMK2…	1213	710	18012	1.73588	0.00304264	0.00152248	0.0018372
UP_KEYWORDS	Transferase	145	10.7407	1.02561e-06	TTK, AURKA, SGMS1, HS2ST1, GSTM1, TPK1, PRIM1, GSTM2, PRKAR2A, MAP3K5, ST3GAL2, ELOVL5, ST3GAL5, PACSIN2, ST3GAL4, MAT1A, OASL2, LCAT, SULT1A1, ELOVL2, TFB2M, GXYLT1, GPT2, EGFR, POLK, ACAA2, MAGI3, BST1, SKP2, GSTT1, GSTT3, PARP10, PNPLA3, METTL7B, MAP4K3, MGAT1, PARP12, PARP14, BHMT, ABAT, RIPK2, TESK2, OAS1A, EIF2AK2, LRRK1, CROT, PRPS2, NEK6, NEK7, KALRN, TPST1, FGFR2, CHKA, FGFR4, ACAT2, EPH…	1334	1654	22680	1.49046	0.000414262	1.53461e-05	0.00143259
UP_KEYWORDS	ATP-binding	119	8.81481	1.30749e-05	KIFC1, RAD51B, CTPS, ADCY6, TTK, AURKA, KIFC3, TPK1, MAP3K5, MAT1A, OASL2, KIF13B, EGFR, MAGI3, MAP4K3, GLUL, ATP9A, RIPK2, TESK2, OAS1A, EIF2AK2, LRRK1, PRPS2, NEK6, NEK7, KALRN, FGFR2, CHKA, IFIH1, FGFR4, GLUD1, HSPA1A, ABCA1, HSPA1B, EPHB4, ABCA6, CMPK2, SBK1, UBA1Y, DHX58, RHOBTB3, MKI67, RYK, AK1, MYO1E, TAOK3, MET, MAP2K4, UBE2L6, BRIP1, CPS1, EPHA2, ABCB4, ABCG2, DDX58, GLYCTK, DNA2, PLK1,…	1334	1363	22680	1.48436	0.00526838	0.00014672	0.0182619
UP_KEYWORDS	Kinase	65	4.81481	0.000405375	CDK19, NUAK2, PRKAG2, TTK, AURKA, SGMS1, LATS2, PAK6, TPK1, MAP3K5, PRKAR2A, PAK3, PACSIN2, MASTL, AKT3, EGFR, CDK1, SGK1, MAGI3, SKP2, DAPK2, MAP4K3, DDR1, MAST2, ADK, HIPK3, BUB1B, TESK2, RIPK2, MAP3K14, EIF2AK2, MAP3K13, LRRK1, NEK6, PRPS2, MELK, NEK7, KALRN, FGFR2, CHKA, FGFR4, DCK, EPHB4, CMPK2, SBK1, PTK2B, MAP3K1, CAMK2B, PAPSS2, PIK3R1, FLT1, RYK, AK1, PDK3, MAP2K4, TAOK3, MET, AK3, EPHA2…	1334	707	22680	1.56308	0.151092	0.00286964	0.564752
GOTERM_MF_DIRECT	GO:0016740~transferase activity	132	9.77778	0.00100116	TTK, AURKA, SGMS1, HS2ST1, GSTM1, TPK1, PRIM1, GSTM2, MAP3K5, ST3GAL2, ELOVL5, ST3GAL5, ST3GAL4, MAT1A, OASL2, SULT1A1, LCAT, ELOVL2, TFB2M, GXYLT1, GPT2, EGFR, POLK, ACAA2, BST1, GSTT1, PNPLA3, METTL7B, MAP4K3, MGAT1, PARP12, PARP14, OAS1B, ABAT, RIPK2, OAS1C, TESK2, EIF2AK2, LRRK1, CROT, NEK6, PRPS2, NEK7, KALRN, TPST1, FGFR2, CHKA, FGFR4, ACAT2, EPHB4, HADHB, CMPK2, SBK1, B4GALT1, ST6GAL1, RYK…	1196	1472	17446	1.30807	0.727237	0.0469775	1.62172
GOTERM_MF_DIRECT	GO:0016301~kinase activity	68	5.03704	0.0013239	CDK19, NUAK2, PRKAG2, TTK, AURKA, SGMS1, LATS2, PAK6, TPK1, CCNE1, MAP3K5, PRKAR2A, PAK3, PACSIN2, MASTL, AKT3, EGFR, CDK1, SGK1, MAGI3, SKP2, DAPK2, MAP4K3, DDR1, CCND1, MAST2, ADK, HIPK3, BUB1B, TESK2, RIPK2, MAP3K14, EIF2AK2, MAP3K13, LRRK1, NEK6, PRPS2, MELK, NEK7, KALRN, FGFR2, CHKA, FGFR4, DCK, EPHB4, CMPK2, SBK1, PTK2B, MAP3K1, CAMK2B, PAPSS2, PIK3R1, FLT1, RYK, AK1, PDK3, MAP2K4, TAOK3, M…	1196	674	17446	1.47168	0.820617	0.0575284	2.13922
GOTERM_BP_DIRECT	GO:0006468~protein phosphorylation	59	4.37037	0.00148801	CDK19, NUAK2, TTK, AURKA, LATS2, TGFB2, PAK6, CCNE1, MAP3K5, PAK3, MASTL, AKT3, EGFR, CDK1, SGK1, DAPK2, MAP4K3, DDR1, CCND1, MAST2, HIPK3, CFL1, BUB1B, TESK2, RIPK2, MAP3K14, EIF2AK2, MAP3K13, LRRK1, MELK, NEK6, KALRN, NEK7, FGFR2, FGFR4, PXK, EPHB4, TRIB2, TRIB1, SBK1, PTK2B, MAP3K1, CAMK2B, PIK3R1, SMAD9, FLT1, RYK, MAP2K4, TAOK3, MET, BIRC5, EPHA2, GAS6, CCNB1, GLYCTK, PLK1, ULK2, MAPK14, GRK5	1223	576	18082	1.51443	0.998675	0.0814472	2.76029
INTERPRO	IPR000719:Protein kinase, catalytic domain	49	3.62963	0.00331428	CDK19, NUAK2, TTK, AURKA, LATS2, PAK6, MAP3K5, PAK3, MASTL, AKT3, EGFR, CDK1, SGK1, DAPK2, MAP4K3, DDR1, MAST2, HIPK3, RIPK2, TESK2, BUB1B, EIF2AK2, MAP3K14, LRRK1, MAP3K13, NEK6, MELK, NEK7, KALRN, FGFR2, FGFR4, PXK, EPHB4, TRIB2, TRIB1, SBK1, PTK2B, MAP3K1, CAMK2B, FLT1, RYK, TAOK3, MAP2K4, MET, EPHA2, PLK1, ULK2, MAPK14, GRK5	1279	515	20594	1.532	0.998078	0.138359	5.51032
GOTERM_MF_DIRECT	GO:0000166~nucleotide binding	163	12.0741	0.00375015	NCBP2, RAD51B, TUBB2A, CTPS, RBM3, RBM4, ADCY6, TTK, AURKA, KIFC3, TPK1, PRKAR2A, MAP3K5, MAT1A, OASL2, SULT1A1, NT5C2, RRAS, RAPGEF4, ZRSR1, PTBP2, EGFR, MAGI3, MAP4K3, RND3, GLUL, RBPMS, PARP14, ATP9A, RIPK2, TESK2, EIF2AK2, LRRK1, GBP3, PRPS2, NEK6, GBP2, KALRN, NEK7, FGFR2, CHKA, IFIH1, GPN3, FGFR4, GNAI2, GLUD1, TMEM63A, ABCA1, EPHB4, ABCA6, CMPK2, HNRNPA3, SBK1, UBA1Y, RAC1, IIGP1, RHOBTB1,…	1196	1936	17446	1.22814	0.99235	0.120357	5.94862
GOTERM_MF_DIRECT	GO:0005524~ATP binding	130	9.62963	0.00430806	KIFC1, ATP1B1, RAD51B, CTPS, ADCY6, TTK, AURKA, KIFC3, TPK1, MAP3K5, MAT1A, OASL2, KIF13B, EGFR, MAGI3, MAP4K3, GLUL, ATP9A, OAS1B, RIPK2, OAS1C, TESK2, OAS1A, EIF2AK2, LRRK1, PRPS2, NEK6, KALRN, NEK7, FGFR2, CHKA, IFIH1, FGFR4, GLUD1, HSPA1A, ABCA1, PXK, HSPA1B, EPHB4, ABCA6, CMPK2, SBK1, UBA1Y, DNAJA1, DHX58, RHOBTB3, MKI67, RYK, AK1, MYO1E, MET, TAOK3, MAP2K4, AK3, UBE2L6, BRIP1, CPS1, EPHA2, …	1196	1507	17446	1.25833	0.996301	0.130634	6.80467
INTERPRO	IPR011009:Protein kinase-like domain	51	3.77778	0.00548058	CDK19, NUAK2, TTK, AURKA, LATS2, PAK6, MAP3K5, PAK3, MASTL, AKT3, EGFR, CDK1, SGK1, DAPK2, MAP4K3, DDR1, MAST2, HIPK3, RIPK2, TESK2, BUB1B, EIF2AK2, MAP3K14, LRRK1, MAP3K13, MELK, NEK6, KALRN, NEK7, FGFR2, CHKA, FGFR4, PXK, EPHB4, TRIB2, TRIB1, SBK1, PTK2B, MAP3K1, CAMK2B, FLT1, RYK, MAP2K4, TAOK3, MET, EPHA2, PLK1, ULK2, MAPK14, GRK5, ACAD11	1279	556	20594	1.47695	0.999968	0.20155	8.95612
GOTERM_BP_DIRECT	GO:0016310~phosphorylation	58	4.2963	0.00862453	CDK19, NUAK2, TTK, AURKA, SGMS1, LATS2, PAK6, TPK1, MAP3K5, PAK3, MASTL, AKT3, EGFR, CDK1, SGK1, DAPK2, MAP4K3, DDR1, MAST2, ADK, HIPK3, BUB1B, TESK2, RIPK2, MAP3K14, EIF2AK2, MAP3K13, LRRK1, MELK, PRPS2, NEK6, KALRN, NEK7, FGFR2, CHKA, FGFR4, DCK, EPHB4, CMPK2, SBK1, PTK2B, MAP3K1, CAMK2B, PAPSS2, FLT1, RYK, AK1, PDK3, MAP2K4, TAOK3, MET, AK3, EPHA2, GLYCTK, PLK1, ULK2, MAPK14, GRK5	1223	612	18082	1.40119	1	0.249979	15.0255
UP_SEQ_FEATURE	domain:Protein kinase	49	3.62963	0.00895494	CDK19, NUAK2, TTK, AURKA, LATS2, PAK6, MAP3K5, PAK3, MASTL, AKT3, EGFR, CDK1, SGK1, DAPK2, MAP4K3, DDR1, MAST2, HIPK3, RIPK2, TESK2, BUB1B, EIF2AK2, MAP3K14, LRRK1, MAP3K13, NEK6, MELK, NEK7, KALRN, FGFR2, FGFR4, PXK, EPHB4, TRIB2, TRIB1, SBK1, PTK2B, MAP3K1, CAMK2B, FLT1, RYK, TAOK3, MAP2K4, MET, EPHA2, PLK1, ULK2, MAPK14, GRK5	1213	502	18012	1.44942	1	0.704916	14.9461
GOTERM_MF_DIRECT	GO:0004672~protein kinase activity	52	3.85185	0.00910309	CDK19, NUAK2, TTK, AURKA, LATS2, PAK6, MAP3K5, PAK3, MASTL, AKT3, EGFR, CDK1, SGK1, DAPK2, MAP4K3, DDR1, CCND1, MAST2, HIPK3, RIPK2, TESK2, BUB1B, EIF2AK2, MAP3K14, LRRK1, MAP3K13, MELK, NEK6, KALRN, NEK7, FGFR2, FGFR4, MMD, PXK, EPHB4, TRIB2, TRIB1, SBK1, PTK2B, MAP3K1, CAMK2B, FLT1, RYK, PDK3, MAP2K4, TAOK3, MET, EPHA2, PLK1, ULK2, MAPK14, GRK5	1196	531	17446	1.42848	0.999993	0.190873	13.8664
UP_KEYWORDS	Serine/threonine-protein kinase	36	2.66667	0.0147927	CDK19, NUAK2, TTK, AURKA, LATS2, PAK6, MAP3K5, SBK1, PAK3, MAP3K1, CAMK2B, MASTL, AKT3, CDK1, SGK1, MAP2K4, TAOK3, DAPK2, MAP4K3, MAST2, PLK1, MAPK14, ULK2, HIPK3, BUB1B, TESK2, RIPK2, GRK5, MAP3K14, EIF2AK2, MAP3K13, LRRK1, MELK, NEK6, KALRN, NEK7	1334	405	22680	1.51124	0.997572	0.0607912	18.7932
INTERPRO	IPR017441:Protein kinase, ATP binding site	36	2.66667	0.0211343	FGFR2, CDK19, FGFR4, NUAK2, AURKA, EPHB4, LATS2, PAK6, MAP3K5, PTK2B, PAK3, MAP3K1, CAMK2B, AKT3, EGFR, CDK1, SGK1, FLT1, MET, MAP2K4, TAOK3, DAPK2, EPHA2, MAP4K3, PLK1, MAPK14, ULK2, HIPK3, TESK2, GRK5, MAP3K14, EIF2AK2, MELK, NEK6, KALRN, NEK7	1279	394	20594	1.47122	1	0.451546	30.5594
UP_SEQ_FEATURE	binding site:ATP	53	3.92593	0.0232898	CDK19, NUAK2, TTK, AURKA, LATS2, PAK6, KIF2C, MAP3K5, PAK3, MAT1A, MASTL, AKT3, EGFR, CDK1, SGK1, DAPK2, MAP4K3, DDR1, MAST2, HIPK3, BUB1B, RIPK2, TESK2, EIF2AK2, MAP3K14, LRRK1, MAP3K13, MELK, PRPS2, NEK6, KALRN, NEK7, FGFR2, CHKA, FGFR4, EPHB4, SBK1, PTK2B, MAP3K1, CAMK2B, EHD4, FLT1, RYK, PDK3, MAP2K4, TAOK3, MET, EPHA2, ACSM1, PLK1, ULK2, MAPK14, GRK5	1213	583	18012	1.34992	1	0.873675	34.564
GOTERM_BP_DIRECT	GO:0018105~peptidyl-serine phosphorylation	16	1.18519	0.0350405	CLSPN, CDK1, SGK1, PDK3, TTK, GAS6, LATS2, MAST2, SBK1, PLK1, MAPK14, HIPK3, CAMK2B, MASTL, AKT3, NEK6	1223	133	18082	1.77864	1	0.537229	48.8535
UP_SEQ_FEATURE	nucleotide phosphate-binding region:ATP	79	5.85185	0.0504507	CDK19, KIF22, RAD51B, NUAK2, TTK, AURKA, LATS2, KIFC3, MTHFD1, PAK6, KIF2C, MAP3K5, MAT1A, PAK3, MASTL, AKT3, EGFR, CDC6, CDK1, MAGI3, SGK1, KIF11, KIF15, DAPK2, MAP4K3, DDR1, MAST2, HIPK3, BUB1B, TESK2, RIPK2, MAP3K14, EIF2AK2, MAP3K13, LRRK1, NEK6, PRPS2, MELK, SPAST, NEK7, KALRN, FGFR2, CHKA, FGFR4, DCK, EPHB4, CMPK2, SBK1, PTK2B, MAP3K1, KIF4, ABCD3, CAMK2B, PAPSS2, DHX58, EHD4, MSH6, FLT1, R…	1213	963	18012	1.21815	1	0.954523	60.6097
INTERPRO	IPR008271:Serine/threonine-protein kinase, active site	29	2.14815	0.0642679	CDK19, NUAK2, TTK, AURKA, LATS2, MAP3K5, SBK1, PAK3, MAP3K1, CAMK2B, MASTL, AKT3, CDK1, SGK1, TAOK3, MAP2K4, DAPK2, MAST2, PLK1, ULK2, HIPK3, RIPK2, MAP3K14, EIF2AK2, MAP3K13, MELK, NEK6, KALRN, NEK7	1279	333	20594	1.40225	1	0.699808	67.8291
SMART	SM00220:S_TKc	35	2.59259	0.111212	CDK19, NUAK2, TTK, AURKA, PXK, LATS2, TRIB1, MAP3K5, SBK1, PAK3, MAP3K1, CAMK2B, MASTL, AKT3, CDK1, SGK1, MAP2K4, TAOK3, DAPK2, MAP4K3, MAST2, PLK1, MAPK14, ULK2, HIPK3, RIPK2, GRK5, MAP3K14, EIF2AK2, MAP3K13, LRRK1, MELK, NEK6, KALRN, NEK7	753	380	10425	1.27516	1	0.650988	80.387
GOTERM_MF_DIRECT	GO:0004674~protein serine/threonine kinase activity	37	2.74074	0.117238	CDK19, NUAK2, TTK, AURKA, LATS2, PAK6, MAP3K5, SBK1, PAK3, MAP3K1, CAMK2B, MASTL, AKT3, CDK1, SGK1, PDK3, MAP2K4, TAOK3, DAPK2, MAP4K3, MAST2, PLK1, MAPK14, ULK2, HIPK3, BUB1B, TESK2, RIPK2, GRK5, MAP3K14, EIF2AK2, MAP3K13, LRRK1, MELK, NEK6, KALRN, NEK7	1196	428	17446	1.26102	1	0.717352	86.9381
Annotation Cluster 24	Enrichment Score: 2.6580212889018644
Category	Term	Count	%	PValue	Genes	List Total	Pop Hits	Pop Total	Fold Enrichment	Bonferroni	Benjamini	FDR
INTERPRO	IPR004367:Cyclin, C-terminal domain	8	0.592593	3.90398e-05	CCNE2, CCNB1, CCNE1, CCND1, CCNB2, CCND3, CCNF, CCNA2	1279	17	20594	7.57724	0.0709125	0.00523997	0.0666327
INTERPRO	IPR006671:Cyclin, N-terminal	10	0.740741	5.77706e-05	CCNE2, CCNB1, CCNE1, CCND1, CCNB2, CCND3, CCNF, CCNYL1, CCNG1, CCNA2	1279	30	20594	5.36721	0.103129	0.00638207	0.0985873
SMART	SM01332:SM01332	8	0.592593	0.000101222	CCNE2, CCNB1, CCNE1, CCND1, CCNB2, CCND3, CCNF, CCNA2	753	17	10425	6.51512	0.0372487	0.0054082	0.139768
SMART	SM00385:CYCLIN	10	0.740741	0.000311901	CCNE2, CCNB1, CCNE1, CCND1, CCNB2, CCND3, CCNF, CCNYL1, CCNG1, CCNA2	753	32	10425	4.32644	0.110398	0.0145162	0.430093
UP_KEYWORDS	Cyclin	10	0.740741	0.000622773	CCNE2, CCNB1, CCNE1, CCND1, CCNB2, CCND3, CCNF, CCNYL1, CCNG1, CCNA2	1334	42	22680	4.04798	0.222506	0.00398693	0.866402
INTERPRO	IPR013763:Cyclin-like	10	0.740741	0.000629723	CCNE2, CCNB1, CCNE1, CCND1, CCNB2, CCND3, CCNF, CCNYL1, CCNG1, CCNA2	1279	40	20594	4.02541	0.694795	0.0364073	1.06972
GOTERM_MF_DIRECT	GO:0016538~cyclin-dependent protein serine/threonine kinase regulator activity	3	0.222222	0.300622	CCNE2, CCNE1, CCND1	1196	16	17446	2.73505	1	0.928281	99.7081
GOTERM_CC_DIRECT	GO:0000307~cyclin-dependent protein kinase holoenzyme complex	3	0.222222	0.376356	CCNE1, CCND1, CCND3	1278	20	19662	2.30775	1	0.812333	99.9083
BIOCARTA	m_cellcyclePathway:Cyclins and Cell Cycle Regulation	5	0.37037	0.37862	CCNB1, CDK1, CCNE1, CCND1, CCND3	168	24	1289	1.59846	1	0.964231	99.7699
Annotation Cluster 25	Enrichment Score: 2.654642962477805
Category	Term	Count	%	PValue	Genes	List Total	Pop Hits	Pop Total	Fold Enrichment	Bonferroni	Benjamini	FDR
INTERPRO	IPR010600:Inter-alpha-trypsin inhibitor heavy chain, C-terminal	5	0.37037	7.01728e-05	ITIH1, ITIH4, ITIH5, ITIH2, ITIH3	1279	5	20594	16.1016	0.123843	0.00693427	0.11974
SMART	SM00609:VIT	6	0.444444	8.98284e-05	VWA5A, ITIH1, ITIH4, ITIH5, ITIH2, ITIH3	753	8	10425	10.3835	0.0331261	0.0055988	0.124045
INTERPRO	IPR013694:VIT domain	6	0.444444	0.000176869	VWA5A, ITIH1, ITIH4, ITIH5, ITIH2, ITIH3	1279	10	20594	9.66099	0.283409	0.0132416	0.301544
UP_SEQ_FEATURE	domain:VIT	5	0.37037	0.000605522	VWA5A, ITIH1, ITIH5, ITIH2, ITIH3	1213	7	18012	10.6065	0.836023	0.129841	1.08415
GOTERM_BP_DIRECT	GO:0030212~hyaluronan metabolic process	6	0.444444	0.00113764	MKI67, ITIH1, ITIH4, ITIH5, ITIH2, ITIH3	1223	13	18082	6.82383	0.993689	0.0670362	2.11692
SMART	SM00327:VWA	10	0.740741	0.0681141	VWA5A, ITIH1, CFB, ITGA1, ITIH4, ITIH5, COL12A1, ITGB5, ITIH2, ITIH3	753	71	10425	1.94995	1	0.530383	62.2702
UP_SEQ_FEATURE	domain:VWFA	8	0.592593	0.0688116	VWA5A, ITIH1, CFB, ITGA1, ITIH5, ITGB5, ITIH2, ITIH3	1213	54	18012	2.19987	1	0.971185	72.2809
INTERPRO	IPR002035:von Willebrand factor, type A	10	0.740741	0.160912	VWA5A, ITIH1, CFB, ITGA1, ITIH4, ITIH5, COL12A1, ITGB5, ITIH2, ITIH3	1279	99	20594	1.62643	1	0.913564	94.9979
Annotation Cluster 26	Enrichment Score: 2.5381173576523754
Category	Term	Count	%	PValue	Genes	List Total	Pop Hits	Pop Total	Fold Enrichment	Bonferroni	Benjamini	FDR
INTERPRO	IPR001849:Pleckstrin homology domain	31	2.2963	0.000902301	ALS2, ARHGEF26, CYTH1, ARHGEF28, FERMT2, ASAP1, ANLN, ASAP3, GAB1, SNTB1, SH2B1, PLEKHS1, PHLDA3, AKT3, FGD3, PHLDA1, NET1, PLD1, TBC1D2B, OSBPL3, ARHGEF18, ARHGEF19, PSD3, ARHGAP23, RAPH1, ELMO2, PLEKHA7, SPTBN1, PHLDB2, GRB14, KALRN	1279	262	20594	1.90516	0.817445	0.050231	1.5294
UP_SEQ_FEATURE	domain:PH	27	2	0.0016775	ALS2, CYTH1, ARHGEF28, FERMT2, ASAP1, ANLN, ASAP3, GAB1, SH2B1, PLEKHS1, PHLDA3, AKT3, PHLDA1, NET1, PLD1, TBC1D2B, OSBPL3, ARHGEF18, ARHGEF19, PSD3, ARHGAP23, ECT2, ELMO2, PLEKHA7, SPTBN1, PHLDB2, GRB14	1213	208	18012	1.92753	0.993339	0.268912	2.97629
INTERPRO	IPR011993:Pleckstrin homology-like domain	41	3.03704	0.0030451	ALS2, ARHGEF26, CYTH1, ARHGEF28, FERMT2, ASAP1, RDX, ANLN, ASAP3, FRMD6, PTK2B, GAB1, SNTB1, SH2B1, PLCB1, PLEKHS1, PHLDA3, AKT3, FGD3, NET1, PHLDA1, PID1, PLD1, TBC1D2B, OSBPL3, ARHGEF18, ARHGEF19, PSD3, RAPH1, LDLRAP1, ARHGAP23, ECT2, ELMO2, PLEKHA7, FRMD4B, SPTBN1, FAM43A, PHLDB2, EPS8L2, GRB14, KALRN	1279	409	20594	1.6141	0.996804	0.130763	5.07368
SMART	SM00233:PH	29	2.14815	0.0152726	ARHGEF26, CYTH1, ARHGEF28, FERMT2, ASAP1, ANLN, ASAP3, GAB1, SNTB1, SH2B1, PLEKHS1, PHLDA3, AKT3, FGD3, PHLDA1, NET1, PLD1, TBC1D2B, OSBPL3, ARHGEF18, ARHGEF19, PSD3, ARHGAP23, RAPH1, PLEKHA7, SPTBN1, PHLDB2, GRB14, KALRN	753	253	10425	1.58693	0.996885	0.274312	19.1561
Annotation Cluster 27	Enrichment Score: 2.43470651942769
Category	Term	Count	%	PValue	Genes	List Total	Pop Hits	Pop Total	Fold Enrichment	Bonferroni	Benjamini	FDR
GOTERM_CC_DIRECT	GO:0043034~costamere	7	0.518519	0.000965163	KRT19, SVIL, DMD, KRT8, DAG1, SYNM, SDC4	1278	19	19662	5.66815	0.446742	0.0115394	1.42016
GOTERM_MF_DIRECT	GO:0008307~structural constituent of muscle	6	0.444444	0.00345224	MYL6, KRT19, DMD, DAG1, SYNM, NEXN	1196	16	17446	5.47011	0.988726	0.114165	5.48848
GOTERM_MF_DIRECT	GO:0017166~vinculin binding	5	0.37037	0.00694683	DLC1, DMD, DAG1, ACTN1, SYNM	1196	12	17446	6.0779	0.999882	0.159598	10.7554
GOTERM_CC_DIRECT	GO:0016010~dystrophin-associated glycoprotein complex	5	0.37037	0.0078829	KRT19, DMD, KRT8, DAG1, SGCE	1278	13	19662	5.9173	0.992182	0.0688581	11.0618
Annotation Cluster 28	Enrichment Score: 2.2558263418629037
Category	Term	Count	%	PValue	Genes	List Total	Pop Hits	Pop Total	Fold Enrichment	Bonferroni	Benjamini	FDR
UP_KEYWORDS	FAD	18	1.33333	0.000534864	CYB5R3, STEAP4, CHDH, MICAL2, ACADL, PIPOX, FMO5, FMO1, FMO2, AOX1, ETFDH, AOX3, DMGDH, ACAD8, PCYOX1, ACAD11, QSOX1, RETSAT	1334	118	22680	2.59345	0.19438	0.00365673	0.744525
UP_KEYWORDS	Flavoprotein	18	1.33333	0.00161006	CYB5R3, STEAP4, CHDH, MICAL2, ACADL, PIPOX, FMO5, FMO1, FMO2, AOX1, ETFDH, AOX3, DMGDH, ACAD8, PCYOX1, ACAD11, QSOX1, RETSAT	1334	130	22680	2.35405	0.47847	0.00966919	2.22564
INTERPRO	IPR023753:Pyridine nucleotide-disulphide oxidoreductase, FAD/NAD(P)-binding domain	10	0.740741	0.015239	CHDH, FMO5, FMO1, MICAL2, FMO2, ETFDH, DMGDH, PCYOX1, PIPOX, RETSAT	1279	63	20594	2.55582	1	0.377669	23.0629
UP_SEQ_FEATURE	nucleotide phosphate-binding region:FAD	10	0.740741	0.0164404	CYB5R3, CHDH, FMO5, FMO1, MICAL2, FMO2, ETFDH, ACAD8, ACAD11, PIPOX	1213	59	18012	2.5168	1	0.829194	25.7944
GOTERM_MF_DIRECT	GO:0050660~flavin adenine dinucleotide binding	11	0.814815	0.0243733	CYB5R3, CHDH, FMO5, FMO1, FMO2, AOX1, AOX3, DMGDH, ACAD8, ACAD11, ACADL	1196	72	17446	2.22856	1	0.333098	33.1538
Annotation Cluster 29	Enrichment Score: 2.254485809260937
Category	Term	Count	%	PValue	Genes	List Total	Pop Hits	Pop Total	Fold Enrichment	Bonferroni	Benjamini	FDR
GOTERM_MF_DIRECT	GO:0036094~small molecule binding	12	0.888889	5.02192e-06	LCN2, AMBP, MUP7, PRKAR2A, MUP21, MUP20, MUP1, MUP3, MUP2, MUP14, GM2083, MUP12	1196	32	17446	5.47011	0.00649227	0.000591956	0.00819697
INTERPRO	IPR002345:Lipocalin	11	0.814815	1.08998e-05	LCN2, AMBP, MUP7, MUP21, MUP20, MUP1, MUP3, MUP2, MUP14, GM2083, MUP12	1279	31	20594	5.71349	0.020326	0.00256363	0.0186079
INTERPRO	IPR022272:Lipocalin conserved site	11	0.814815	3.59227e-05	LCN2, AMBP, MUP7, MUP21, MUP20, MUP1, MUP3, MUP2, MUP14, GM2083, MUP12	1279	35	20594	5.06052	0.0654402	0.00562409	0.061314
INTERPRO	IPR002971:Major urinary protein	9	0.666667	0.000122751	MUP7, MUP21, MUP20, MUP1, MUP3, MUP2, MUP14, GM2083, MUP12	1279	26	20594	5.57365	0.20648	0.0109527	0.209369
INTERPRO	IPR012674:Calycin	14	1.03704	0.00043681	MUP7, MUP1, MUP3, MUP2, GM2083, LCN2, AMBP, ORM1, MUP21, MUP20, MUP14, APOM, MUP12, ORM2	1279	72	20594	3.13087	0.560945	0.0300263	0.743164
INTERPRO	IPR011038:Calycin-like	14	1.03704	0.000501733	MUP7, MUP1, MUP3, MUP2, GM2083, LCN2, AMBP, ORM1, MUP21, MUP20, MUP14, APOM, MUP12, ORM2	1279	73	20594	3.08799	0.611516	0.0320778	0.853176
INTERPRO	IPR000566:Lipocalin/cytosolic fatty-acid binding protein domain	13	0.962963	0.000582277	MUP7, MUP1, MUP3, MUP2, GM2083, LCN2, AMBP, ORM1, MUP21, MUP20, MUP14, MUP12, ORM2	1279	65	20594	3.22033	0.666239	0.0347786	0.989497
GOTERM_BP_DIRECT	GO:0045834~positive regulation of lipid metabolic process	6	0.444444	0.00236914	MUP20, MUP1, MUP3, MUP2, MUP12, ANGPTL4	1223	15	18082	5.91398	0.999974	0.107293	4.36064
UP_SEQ_FEATURE	chain:Major urinary protein 2	6	0.444444	0.00319491	MUP7, MUP1, MUP2, MUP14, GM2083, MUP12	1213	16	18012	5.56843	0.999929	0.41179	5.59629
UP_SEQ_FEATURE	chain:Major urinary protein 1	6	0.444444	0.00319491	MUP7, MUP1, MUP2, MUP14, GM2083, MUP12	1213	16	18012	5.56843	0.999929	0.41179	5.59629
UP_SEQ_FEATURE	chain:Major urinary protein 6	6	0.444444	0.00319491	MUP7, MUP1, MUP2, MUP14, GM2083, MUP12	1213	16	18012	5.56843	0.999929	0.41179	5.59629
GOTERM_BP_DIRECT	GO:0051055~negative regulation of lipid biosynthetic process	6	0.444444	0.00325606	MUP20, MUP1, MUP3, MUP2, CEACAM1, MUP12	1223	16	18082	5.54436	1	0.132626	5.9463
GOTERM_BP_DIRECT	GO:0045475~locomotor rhythm	7	0.518519	0.00671313	NPAS2, MUP20, MUP1, ID2, MUP3, MUP2, MUP12	1223	26	18082	3.98056	1	0.21473	11.8925
GOTERM_MF_DIRECT	GO:0005009~insulin-activated receptor activity	5	0.37037	0.00949698	MUP20, MUP1, MUP3, MUP2, MUP12	1196	13	17446	5.61037	0.999996	0.195175	14.4236
GOTERM_BP_DIRECT	GO:0010907~positive regulation of glucose metabolic process	6	0.444444	0.0114435	MUP20, MUP1, MUP3, MUP2, PMAIP1, MUP12	1223	21	18082	4.22427	1	0.2993	19.4543
GOTERM_BP_DIRECT	GO:0051897~positive regulation of protein kinase B signaling	14	1.03704	0.0134328	EGFR, PTPRJ, MUP1, MUP3, FAM110C, MUP2, IGF1, IGF2, GAS6, GPX1, MUP20, F3, THBS1, MUP12	1223	97	18082	2.13391	1	0.326945	22.447
GOTERM_BP_DIRECT	GO:0061179~negative regulation of insulin secretion involved in cellular response to glucose stimulus	6	0.444444	0.0140025	MUP20, MUP1, UCP2, MUP3, MUP2, MUP12	1223	22	18082	4.03226	1	0.332922	23.2845
GOTERM_BP_DIRECT	GO:0071396~cellular response to lipid	5	0.37037	0.0155252	MUP20, MUP1, MUP3, MUP2, MUP12	1223	15	18082	4.92832	1	0.347648	25.4811
GOTERM_BP_DIRECT	GO:0031649~heat generation	5	0.37037	0.0155252	MUP20, MUP1, MUP3, MUP2, MUP12	1223	15	18082	4.92832	1	0.347648	25.4811
GOTERM_BP_DIRECT	GO:0010888~negative regulation of lipid storage	5	0.37037	0.0355734	MUP20, MUP1, MUP3, MUP2, MUP12	1223	19	18082	3.89078	1	0.540987	49.3819
UP_KEYWORDS	Pheromone-binding	4	0.296296	0.0453185	MUP20, MUP3, MUP2, MUP12	1334	14	22680	4.85757	1	0.143454	47.6811
GOTERM_BP_DIRECT	GO:0006112~energy reserve metabolic process	5	0.37037	0.0572525	MUP20, MUP1, MUP3, MUP2, MUP12	1223	22	18082	3.36022	1	0.661802	66.9853
GOTERM_BP_DIRECT	GO:0070584~mitochondrion morphogenesis	6	0.444444	0.0615663	PID1, MUP20, MUP1, MUP3, MUP2, MUP12	1223	32	18082	2.77218	1	0.686163	69.7122
GOTERM_BP_DIRECT	GO:0045721~negative regulation of gluconeogenesis	5	0.37037	0.07485	MUP20, MUP1, MUP3, MUP2, MUP12	1223	24	18082	3.0802	1	0.749634	76.8321
GOTERM_MF_DIRECT	GO:0005215~transporter activity	20	1.48148	0.161936	MUP7, SLC25A4, MUP1, SLC5A1, MUP3, ABCA8A, MUP2, TTPA, CHP1, STARD10, ABCA1, ABCA6, GM2083, SLCO2A1, LCN2, MUP21, MUP20, TMEM184C, MUP14, MUP12	1196	217	17446	1.34442	1	0.798567	94.4069
GOTERM_BP_DIRECT	GO:0009060~aerobic respiration	5	0.37037	0.268734	MUP20, MUP1, MUP3, MUP2, MUP12	1223	39	18082	1.89551	1	0.980658	99.7214
GOTERM_MF_DIRECT	GO:0005186~pheromone activity	3	0.222222	0.326531	MUP20, MUP1, MUP12	1196	17	17446	2.57417	1	0.942981	99.8424
GOTERM_MF_DIRECT	GO:0005550~pheromone binding	9	0.666667	0.483421	MUP7, MUP21, MUP20, MUP1, MUP3, MUP2, MUP14, GM2083, MUP12	1196	110	17446	1.19348	1	0.984373	99.9979
Annotation Cluster 30	Enrichment Score: 2.243541626496525
Category	Term	Count	%	PValue	Genes	List Total	Pop Hits	Pop Total	Fold Enrichment	Bonferroni	Benjamini	FDR
UP_KEYWORDS	LIM domain	14	1.03704	0.000343507	ABLIM1, CRIP1, LIMA1, CRIP2, ABLIM3, MICAL2, LMCD1, FBLIM1, LMO7, CSRP1, CSRP2, AJUBA, LASP1, LHX6	1334	74	22680	3.2165	0.129599	0.00256708	0.478752
INTERPRO	IPR001781:Zinc finger, LIM-type	14	1.03704	0.000574639	ABLIM1, CRIP1, LIMA1, CRIP2, ABLIM3, MICAL2, LMCD1, FBLIM1, LMO7, CSRP1, CSRP2, AJUBA, LASP1, LHX6	1279	74	20594	3.04626	0.661398	0.035454	0.976578
SMART	SM00132:LIM	14	1.03704	0.00222169	ABLIM1, CRIP1, LIMA1, CRIP2, ABLIM3, MICAL2, LMCD1, FBLIM1, LMO7, CSRP1, CSRP2, AJUBA, LASP1, LHX6	753	74	10425	2.61925	0.565718	0.0800225	3.02638
UP_SEQ_FEATURE	domain:LIM zinc-binding 1	9	0.666667	0.0176404	AJUBA, ABLIM1, CRIP2, ABLIM3, LMCD1, FBLIM1, LHX6, CSRP1, CSRP2	1213	50	18012	2.67284	1	0.839899	27.4071
UP_SEQ_FEATURE	domain:LIM zinc-binding 2	9	0.666667	0.0176404	AJUBA, ABLIM1, CRIP2, ABLIM3, LMCD1, FBLIM1, LHX6, CSRP1, CSRP2	1213	50	18012	2.67284	1	0.839899	27.4071
UP_SEQ_FEATURE	domain:LIM zinc-binding 3	4	0.296296	0.253348	AJUBA, ABLIM1, ABLIM3, FBLIM1	1213	26	18012	2.28448	1	0.999421	99.4793
