# Supplementary material for: Hepatic Fis1 regulates mitochondrial integrated stress response and improves metabolic homeostasis
Source: JCI Insight. 2022 Feb 22;7(4):e150041. doi: 10.1172/jci.insight.150041 (PMC8876406; doi:10.1172/jci.insight.150041)
Supplement: Supplemental table 2 [file jciinsight-7-150041-s186.xlsx]

## Sheet: p<0.05
Metabolomics data
Data from each sample are normalized to total protein content, p<0.05
Metabolites name	KEGG ID	Ad-Fis1-1	Ad-Fis1-2	Ad-Fis1-3	Ad-Fis1-4	Ave of Ad-Fis1	Ad-Lacz-1	Ad-Lacz-2	Ad-Lacz-3	Ad-Lacz-4	Ave of Ad-Lacz	Ad-Fis1/Ad-Lacz	p value of student t tset
oxoproline	C01879	276610	290340	374268	387330	332137	164460	206163	219361	181327	192828	1.72246	0.00407822
uracil	C00106	2837.34	2387.44	2606.36	1936.7	2441.96	1218.74	1386.03	1744.71	1752.83	1525.58	1.60068	0.00777831
aspartic acid	C00049	92946.2	115146	146948	148098	125785	47230.6	75716.5	64343.3	94770.6	70515.2	1.78379	0.0160775
cysteine	C00097	20066.1	30590	34313.8	32973.5	29485.9	9278.14	13088.6	10821	24078.8	14316.6	2.05955	0.0172513
2,5-dihydroxypyrazine NIST		43422	46240.6	66339.9	51775.3	51944.5	22137.4	33355.2	3731.5	34944.8	23542.3	2.20644	0.0181194
N-acetylglutamate	C00624	750.638	979.28	1109.14	555.972	848.757	335.957	627.27	333.725	364.45	415.351	2.04347	0.0222111
fumaric acid	C00122	12403.5	11983.7	15056	11430.6	12718.4	6669.11	9898.37	6776.53	11155.3	8624.82	1.47463	0.0254449
glutamic acid	C00025	99091.3	99414.8	144394	106432	112333	54787.8	79542.6	63904.1	94250	73121.1	1.53626	0.0301972
threonine	C00188	26965.5	37786.3	50735.3	59293.8	43695.2	18583.1	21583.7	18514	32328.1	22752.2	1.92048	0.0368285
alanine	C00041	111847	114250	171167	204809	150518	77389.9	81506.3	66682.8	113543	84780.4	1.77539	0.0382142
asparagine	C00152	8422.22	17469.8	23680	23958.3	18382.6	3643.71	7520.77	5180.52	13126	7367.75	2.49501	0.039236
UDP-N-acetylglucosamine	C00043	10173.1	9735.61	14325.4	8928.69	10790.7	3323.83	9296.96	3511.9	7317.93	5862.66	1.84058	0.0410397
valine	C00183	115508	123336	175649	141537	139007	82107.6	93489.1	69267.9	127413	93069.4	1.49359	0.0457786
UDP-glucuronic acid	C00167	12240.1	15720.3	18956	10316.8	14308.3	7628.73	9538.39	9301.08	10860.2	9332.11	1.53323	0.0490902

## Sheet: All entities
BinBase name	KEGG	Ad-Fis1-1	Ad-Fis1-2	Ad-Fis1-3	Ad-Fis1-4	Ad-Fis1_Ave	Ad-LacZ-1	Ad-LacZ-2	Ad-LacZ-3	Ad-LacZ-4	Ad-LacZ_Ave	t test p value	FC_Ad-Fis1/Ad-LacZ
oxoproline	C01879	276610	290340	374268	387330	332137	164460	206163	219361	181327	192828	0.00407822	1.72246
uracil	C00106	2837.34	2387.44	2606.36	1936.7	2441.96	1218.74	1386.03	1744.71	1752.83	1525.58	0.00777831	1.60068
aspartic acid	C00049	92946.2	115146	146948	148098	125785	47230.6	75716.5	64343.3	94770.6	70515.2	0.0160775	1.78379
cysteine	C00097	20066.1	30590	34313.8	32973.5	29485.9	9278.14	13088.6	10821	24078.8	14316.6	0.0172513	2.05955
2,5-dihydroxypyrazine NIST		43422	46240.6	66339.9	51775.3	51944.5	22137.4	33355.2	3731.5	34944.8	23542.3	0.0181194	2.20644
N-acetylglutamate	C00624	750.638	979.28	1109.14	555.972	848.757	335.957	627.27	333.725	364.45	415.351	0.0222111	2.04347
fumaric acid	C00122	12403.5	11983.7	15056	11430.6	12718.4	6669.11	9898.37	6776.53	11155.3	8624.82	0.0254449	1.47463
glutamic acid	C00025	99091.3	99414.8	144394	106432	112333	54787.8	79542.6	63904.1	94250	73121.1	0.0301972	1.53626
threonine	C00188	26965.5	37786.3	50735.3	59293.8	43695.2	18583.1	21583.7	18514	32328.1	22752.2	0.0368285	1.92048
alanine	C00041	111847	114250	171167	204809	150518	77389.9	81506.3	66682.8	113543	84780.4	0.0382142	1.77539
asparagine	C00152	8422.22	17469.8	23680	23958.3	18382.6	3643.71	7520.77	5180.52	13126	7367.75	0.039236	2.49501
UDP-N-acetylglucosamine	C00043	10173.1	9735.61	14325.4	8928.69	10790.7	3323.83	9296.96	3511.9	7317.93	5862.66	0.0410397	1.84058
valine	C00183	115508	123336	175649	141537	139007	82107.6	93489.1	69267.9	127413	93069.4	0.0457786	1.49359
UDP-glucuronic acid	C00167	12240.1	15720.3	18956	10316.8	14308.3	7628.73	9538.39	9301.08	10860.2	9332.11	0.0490902	1.53323
isohexonic acid		154.437	141.174	129.36	147.277	143.062	71.4803	47.4225	79.5407	152.336	87.695	0.0544129	1.63136
adenine	C00147	1463.56	1651.19	1942.79	1378.88	1609.11	1115.09	1118.74	909.531	1563.86	1176.81	0.0592379	1.36735
hypoxanthine	C00262	8517.4	9753.48	12406.5	7870.13	9636.89	6027.57	6923.68	3753.98	8673.54	6344.69	0.0612722	1.51889
isoleucine	C00407	70335.5	59112.4	92669.4	70667.3	73196.1	42051.8	51839.2	46733.6	68780.9	52351.4	0.0625019	1.39817
N-carbamoylaspartate	C00438	22106.1	22989.8	25745	15092.2	21483.3	4135.13	17639	14002.6	15787.1	12891	0.0628411	1.66654
tyrosine	C00082	44318.1	47221.7	63529.9	60184.9	53813.6	33468.8	43896	33357	49333.9	40013.9	0.0668558	1.34487
n-acetyl-d-hexosamine	C03878	720.109	709.442	804.904	618.565	713.255	407.438	573.381	615.576	661.41	564.451	0.0687024	1.26363
ornithine	C00077	28847.5	49430.4	59464.7	80997	54684.9	24058.5	24983	22368.2	44827.4	29059.3	0.0777654	1.88184
glycine	C00037	49238.6	44567.9	72498.9	85378.5	62921	38570.8	43702	35553	49513.2	41834.7	0.0826789	1.50404
adenosine-5-monophosphate	C00020	6094.89	8129.09	8875.51	4322.59	6855.52	4278.09	3548.06	3271.55	6195.66	4323.34	0.0835847	1.5857
citrulline	C00327	4171.61	4428.2	5624.75	9501.23	5931.45	2482.15	3748.53	3601.81	3511.45	3335.99	0.0859839	1.77802
methionine	C00073	19333.4	28022.1	36203.9	29380	28234.8	12693.1	18755.6	16712.2	27061.9	18805.7	0.0863087	1.5014
tryptophan	C00078	13479.2	17451.9	24386.7	23485.2	19700.7	9213.81	14509.1	6067.58	18519.5	12077.5	0.0905416	1.63119
phenylalanine	C00079	29355.7	28724.3	41737.6	31614.9	32858.1	19070.9	28009.4	23793.1	29794.3	25166.9	0.0930207	1.30561
xanthine	C00385	637.503	854.189	1396.6	751.114	909.853	525.38	215.557	508.369	807.962	514.317	0.104821	1.76905
galactonic acid	C00880	269.368	293.069	400.057	384.762	336.814	180.488	275.913	223.06	339.382	254.711	0.133542	1.32234
lysine	C00047	22265.9	41655.1	58549.6	40652.2	40780.7	23113.1	15207.5	16373.3	42245.4	24234.8	0.13881	1.68273
aminomalonate	C00872	3677.76	5802.41	4127.53	7001.19	5152.22	2090.8	3364.84	3849.08	4897.91	3550.66	0.147456	1.45106
myo-inositol	C00137	14256.7	13650.9	20005.2	11414	14831.7	8095.14	14071.5	9619.24	12665.1	11112.8	0.154791	1.33466
2-aminobutyric acid	C02721	5410.7	8704.51	11496.2	7890.38	8375.46	5411.06	4615.07	3612.19	8912.65	5637.74	0.159026	1.48561
serine	C00065	35001.6	48601.2	61546.4	170884	79008.3	22260.7	28278.9	18965.3	45463.7	28742.2	0.163402	2.74886
cystine	C01420	662.644	1404.59	2709.36	2431.92	1802.13	1041.82	553.981	446.12	1677.63	929.889	0.163523	1.938
1-deoxyerythritol		5775.24	1987.15	6182.91	2551.58	4124.22	6015.06	18712.5	12588.2	2612.86	9982.15	0.167468	0.41316
glutamine	C00064	11780.3	72332.7	105129	87464.3	69176.5	29396.3	8574.85	7983.47	72593.1	29636.9	0.16931	2.33413
lactic acid	C01432	7303.45	4703.4	9730.72	23667.5	11351.3	2648.34	3220.42	7634.18	5646.09	4787.26	0.185078	2.37114
alanine-alanine	C00993	2129.8	5084.03	9728.32	8411.37	6338.38	2489.3	1638.23	1893.42	6808.86	3207.45	0.185964	1.97614
3-phosphoglycerate	C00597	551.306	618.304	692.313	576.222	609.536	368.123	704.871	439.203	451.224	490.855	0.187804	1.24178
beta-glycerolphosphate	C02979	405.847	393.141	733.038	406.854	484.72	314.513	1202.81	4186.26	767.467	1617.76	0.24489	0.299624
ribose-5-phosphate	C00117	1752.68	1971.07	2055.38	1358.63	1784.44	1193.72	1907.68	1513	1415.38	1507.44	0.246193	1.18375
octadecanol		443.559	273.412	325.795	355.306	349.518	436.03	582.003	1640.96	304.673	740.916	0.250011	0.471737
glucose-6-phosphate	C01172	1212.15	546.824	1442.12	662.748	965.961	528.954	696.248	764.283	759.754	687.31	0.256037	1.40542
sucrose	C00089	542.327	189.423	304.235	373.716	352.425	334.17	254.357	769.47	1434.66	698.165	0.263429	0.504788
hydroxycarbamate NIST		25624	25153.9	28562.1	16732.5	24018.2	29487.4	24334.2	32687.8	25289.8	27949.8	0.264645	0.859332
capric acid	C01571	574.651	587.925	1204.96	736.387	775.981	972.132	806.182	1153.34	968.011	974.916	0.270105	0.795946
hydroxylamine	C00192	147337	138514	196236	137169	154814	184821	195118	173252	148219	175353	0.278694	0.882873
lithocholic acid	C03990	802.715	968.558	895.935	741.909	852.279	786.283	901.027	537.765	757.826	745.725	0.285694	1.14289
uridine	C00299	17835.7	8266.69	10463.8	7995.32	11140.4	15175.3	26645	16781.4	7331.43	16483.3	0.288112	0.67586
histidine	C00135	1495.89	1254.48	7052.49	27181.9	9246.18	1601.16	1013.12	1189.65	4614.44	2104.59	0.292119	4.39334
glutaric acid	C00489	68.2398	35.7401	131.755	110.458	86.5483	71.4803	66.8226	331.996	179.333	162.408	0.292926	0.532907
behenic acid	C08281	5117.98	4619.41	6463.19	7901.43	6025.5	4703.4	6184.32	2268.64	5694.3	4712.67	0.293559	1.27858
palmitoleic acid	C08362	1104.41	1429.61	2026.63	6483.88	2761.13	1041.82	1148.92	1672.08	1388.38	1312.8	0.295258	2.10324
putrescine	C00138	2244.73	2307.03	2237.44	1734.19	2130.85	3230.91	1735.23	4421.43	1999.66	2846.81	0.300501	0.748504
orotic acid	C00295	25676.1	27455.6	37408.9	22561	28275.4	18518.8	26448.8	17455.7	30602.3	23256.4	0.308055	1.21581
methylhexose nist		1115.18	1577.93	2829.14	1539.05	1765.32	1195.51	1127.36	672.638	2011.23	1251.68	0.309664	1.41036
glycerol-alpha-phosphate	C03189	44364.8	38524.3	52261.3	33969.5	42280	29349.8	44447.8	35653.3	37802.6	36813.4	0.318731	1.1485
taurine	C00245	147.254	907.799	1281.62	811.866	787.135	459.261	90.5338	107.207	1074.07	432.767	0.323731	1.81884
1-hexadecanol	C00823	597.996	359.188	546.185	428.945	483.079	493.214	646.67	2583.34	385.662	1027.22	0.339337	0.470276
inosine	C00294	16711.6	14694.6	22216.3	14989.1	17152.9	7035.45	18408.5	10317.8	18941.8	13675.9	0.35123	1.25424
cellobiose	C01971	158.029	134.026	215.599	62.5929	142.562	159.044	4787.51	96.8322	177.404	1305.2	0.355416	0.109226
glycolic acid	C00160	689.581	716.59	1046.85	648.02	775.261	659.405	728.582	1476.69	1058.64	980.83	0.361356	0.790414
ribose	C00121	2661.35	3432.84	4827.03	2928.98	3462.55	2430.33	3908.04	2161.43	2948.38	2862.05	0.368003	1.20982
methanolphosphate		8334.23	11195.6	8853.95	8243.85	9156.91	7124.8	17149.7	11756.5	9375.44	11351.6	0.369074	0.806662
3-aminoisobutyric acid	C05145	17365.2	17189.2	27079.3	17925.5	19889.8	20153.9	15267.9	11056.2	20434.3	16728.1	0.372104	1.18901
D-erythro-sphingosine	C00319	1377.37	7089.06	11898.7	5261.48	6406.65	1896.01	1239.45	2009.27	9358.09	3625.7	0.375657	1.76701
squalene	C00751	11936.6	11158.1	13314.5	53316.2	22431.3	12216	15744.3	8637.09	13554.1	12537.9	0.378688	1.78909
methionine sulfoxide	C02989	1801.17	2503.6	5684.64	771.365	2690.19	1987.15	2306.46	1502.63	798.32	1648.64	0.383993	1.63177
myristic acid	C06424	2557.2	1974.64	3598.11	9876.78	4501.68	1608.31	1633.92	5075.04	2394.96	2678.06	0.396724	1.68095
pyruvic acid	C00022	244.227	745.182	1161.84	578.063	682.328	702.294	612.181	5773.62	389.518	1869.4	0.402118	0.364998
stearic acid	C01530	808683	769780	1.1525e+06	677139	852025	749262	961204	1.60055e+06	874384	1.04635e+06	0.403702	0.814284
levoglucosan		2339.91	1706.59	2179.95	1817.03	2010.87	525.38	1573.56	2623.12	1731.62	1613.42	0.41611	1.24634
guanosine	C00387	1122.36	984.641	299.444	1194.79	900.309	889.929	1403.27	904.344	1245.69	1110.81	0.416746	0.810499
linoleic acid	C01595	6303.2	11159.9	15195	8707.77	10341.4	8359.62	10974	23794.8	11672.1	13700.1	0.425364	0.754844
urocanic acid	C00785	100.564	42.8882	9.58219	727.182	220.054	71.4803	97.0005	89.9156	55.921	78.5793	0.438016	2.8004
mannose	C00159	4480.48	10922.2	9730.72	9352.11	8621.37	7791.35	12588.5	8458.98	11535.1	10093.5	0.453396	0.854151
5-methoxytryptamine	C05659	836.835	882.781	1245.69	452.878	854.545	98.2854	556.136	6380.55	1056.71	2022.92	0.458341	0.422431
epsilon-caprolactam	C06593	3447.9	5847.09	5445.08	5250.44	4997.63	6549.38	4436.16	3916.52	9321.45	6055.88	0.459227	0.825253
fucose	C02095	1571.31	2114.03	3370.54	1719.46	2193.83	720.164	1892.59	2804.68	1484.8	1725.56	0.46204	1.27138
hexadecane		16300.3	6483.26	19353.6	8623.09	12690.1	11092	10191.5	6352.88	12769.3	10101.4	0.468999	1.25627
beta-alanine	C00099	19852.4	18742.1	28372.9	16793.3	20940.2	25992	22409.3	20544	23415.5	23090.2	0.471358	0.906886
1-monopalmitin	C01885	3814.24	2074.71	3696.33	2352.75	2984.51	2617.96	4179.64	2854.82	4157.43	3452.47	0.4738	0.864458
phosphoethanolamine	C00346	2925.33	2040.76	4685.69	3212.49	3216.07	1722.67	8439.05	2879.03	4587.45	4407.05	0.475953	0.729755
nicotinamide	C00153	19493.2	23272.2	25907.9	12446.8	20280	12605.5	20796.9	16107	20904.8	17603.6	0.478992	1.15204
pelargonic acid	C01601	16954	14867.9	24214.2	18054.4	18522.6	24046	20937	16432.1	20299.3	20428.6	0.482332	0.9067
arachidonic acid	C00219	75660	80831.7	103368	68520.8	82095.1	61263.9	89760	174998	80827	101712	0.483041	0.80713
bisphosphoglycerol NIST		685.989	239.459	615.656	710.613	562.929	253.755	2332.32	769.47	347.096	925.661	0.49084	0.608137
lignoceric acid	C08320	2386.6	2405.31	3938.28	6686.39	3854.14	3211.25	4147.31	2401.78	2547.3	3076.91	0.501494	1.2526
isobutene glycol NIST		2729.59	1896.01	3969.42	1839.13	2608.54	3039.7	2791.46	3332.07	2659.14	2955.59	0.528419	0.882578
lactulose	C07064	1395.32	164.405	277.884	1099.06	734.167	269.838	726.426	121.04	883.166	500.118	0.532267	1.46799
palmitic acid	C00249	118924	110923	189627	119657	134783	111983	136503	230409	136902	153949	0.570677	0.875501
shikimic acid	C00493	1142.12	2031.83	3590.93	2393.26	2289.53	1652.98	1069.16	7193.25	2778.69	3173.52	0.57113	0.721448
maltotriose	C01835	1077.47	1297.37	1164.24	1226.08	1191.29	1116.88	2315.08	717.596	1415.38	1391.23	0.580847	0.856283
propane-1,3-diol NIST	C02457	3241.39	2961.07	3979.01	2792.75	3243.55	3509.68	3287.24	5088.88	2458.59	3586.1	0.594094	0.90448
citric acid	C00158	12566.9	10346.8	13170.7	10003.8	11522	7151.6	12422.5	10985.3	12260.2	10704.9	0.595884	1.07633
2-monoolein		42958.7	45309.6	63963.5	38119	47587.7	35162.9	50933.9	28058.9	56700	42713.9	0.5978	1.1141
cis-gondoic acid	C16526	551.306	578.99	967.801	504.425	650.63	503.936	618.648	440.932	755.897	579.853	0.598387	1.12206
acetophenone NIST	C07113	6554.61	10352.1	15741.1	9565.66	10553.4	8745.61	8589.94	8080.3	12086.6	9375.62	0.598699	1.12562
malic acid	C00711	4388.89	3827.77	4460.51	3024.71	3925.47	2843.13	4214.13	3421.98	4211.43	3672.67	0.610383	1.06883
4-hydroxybutyric acid	C00989	6612.07	5452.16	8863.53	5447.42	6593.79	8170.19	6473.17	5915.41	3058.3	5904.27	0.62351	1.11678
pentadecanoic acid	C16537	4834.25	4549.72	1101.95	56306	16698	6038.3	6550.77	21107.7	6062.6	9939.84	0.640394	1.6799
arachidic acid	C06425	10077.9	9692.72	15427.3	14168.1	12341.5	7895	10836	14697.7	12144.5	11393.3	0.655566	1.08322
phosphogluconic acid	C00345	18437.3	20632.8	23423.7	18279	20193.2	13615.2	27069.6	14599.2	19412.3	18674.1	0.661396	1.08135
pantothenic acid	C12276	445.354	180.488	1001.34	358.988	496.542	362.762	368.602	311.246	609.346	412.989	0.674272	1.20231
hexuronic acid		5475.34	8254.18	9424.09	4440.41	6898.51	4621.2	7893.69	6340.78	6475.26	6332.73	0.688407	1.08934
maleimide	C07272	5602.84	5319.92	7996.34	4952.2	5967.83	4444.29	6324.43	5324.04	6388.49	5620.31	0.689828	1.06183
glycerol	C00116	50059.3	25021.7	20206.4	167660	65737	52166.3	45254	196051	52162.7	86408.4	0.695676	0.760771
tocopherol alpha-	C00376	7775.74	7316.01	8719.8	7216.59	7757.03	7358.89	11226.2	5083.69	5050.24	7179.76	0.712348	1.0804
benzoic acid	C00180	16930.6	14739.2	22867.9	10605.8	16285.9	20548.8	16115	19160.7	1613.99	14359.6	0.71569	1.13415
inositol-4-monophosphate	C03546	12811.1	11276	15180.6	12459.7	12931.8	9278.14	18490.5	8312.01	12217.8	12074.6	0.736915	1.071
urea	C00086	22265.9	19549.9	29350.3	21296.3	23115.6	18281.1	16031	32011.7	20669.5	21748.3	0.753095	1.06287
cholesterol	C00187	4.05096e+06	3.91073e+06	4.89408e+06	3.5483e+06	4.10102e+06	4.34367e+06	5.57364e+06	2.97896e+06	4.28675e+06	4.29575e+06	0.757138	0.954668
hydroquinone	C00530	544.122	421.734	768.971	522.834	564.415	518.232	515.181	733.158	599.704	591.569	0.771316	0.954099
oleic acid	C00712	20908.3	23282.9	35715.2	22916.3	25705.7	18470.5	26315.2	34472.3	29163.8	27105.4	0.77809	0.94836
adenosine	C00212	23391.9	22373.3	23579.4	18192.4	21884.3	18393.7	32251.6	17417.7	23461.7	22881.2	0.792184	0.956431
glucose-1-phosphate	C00103	13497.1	14723.1	17305.4	12767.1	14573.2	8858.19	14636.3	20590.7	11278.7	13841	0.797577	1.0529
1-monoolein		12073.1	14969.8	22623.6	13058	15681.1	13352.5	16893.2	8386.36	20472.9	14776.2	0.805534	1.06124
pyrophosphate	C00013	47758.9	122515	65513.4	77140.2	78232	76871.7	25791.4	77566.1	110116	72586.3	0.819033	1.07778
1-monostearin	D01947	1285.78	1601.16	1787.08	1877.79	1637.95	591.499	2483.21	1791.4	2017.01	1720.78	0.851468	0.951865
succinic acid	C00042	1160.08	984.641	1466.08	966.507	1144.32	847.041	1133.83	1730.88	1025.86	1184.4	0.863773	0.966163
beta-sitosterol	C01753	4739.07	6808.5	7220.18	6145.15	6228.22	5155.51	8630.89	4042.74	6455.98	6071.28	0.893655	1.02585
glucose	C00221	9573.32	7943.24	14088.2	8260.42	9966.3	7709.15	10991.2	9508.58	12302.6	10127.9	0.928563	0.984045
succinate semialdehyde	C00232	6224.19	5723.78	10288.9	6299.79	7134.16	8011.15	8262.29	3650.23	8056.48	6995.04	0.930909	1.01989
lauric acid	C02679	9860.65	5176.96	4930.04	7538.76	6876.6	6610.14	5830.81	9748.93	5836.99	7006.72	0.933012	0.98143
dihydrocholesterol	C12978	2454.84	10103.7	11982.5	11390.1	8982.79	3202.32	13756.8	5573.04	12296.8	8707.25	0.937699	1.03164
maltose	C00208	19213.1	17371.5	25122.1	16055.1	19440.4	18620.6	24877.4	12496.5	20762.1	19189.2	0.941179	1.01309
heptadecanoic acid		7319.61	9056.55	14169.7	24540.1	13771.5	8988.64	11308.1	24619.6	11596.9	14128.3	0.948027	0.974744
docosahexaenoic acid	C06429	4027.94	300.217	11505.8	6204.06	5509.51	2859.21	3744.22	6653.76	8179.89	5359.27	0.956627	1.02803
phosphate	C00009	1.0344e+06	889220	1.36284e+06	820071	1.02663e+06	1.15382e+06	993870	932499	1.04762e+06	1.03195e+06	0.968564	0.994847
4-aminobutyric acid	C00334	55.6693	135.813	201.226	110.458	125.791	62.5452	88.3783	214.414	142.695	127.008	0.979382	0.99042
zymosterol	C05437	15016.3	15214.6	13515.7	14838.2	14646.2	15171.7	20521	8431.32	14597.3	14680.3	0.989563	0.997675
leucine	C00123	55498.7	99897.2	189047	141349	121448	114551	124704	94366.4	150857	121120	0.991855	1.00271
