# Supplementary material for: Hepatic Fis1 regulates mitochondrial integrated stress response and improves metabolic homeostasis
Source: JCI Insight. 2022 Feb 22;7(4):e150041. doi: 10.1172/jci.insight.150041 (PMC8876406; doi:10.1172/jci.insight.150041)
Supplement: Supplemental table 3 [file jciinsight-7-150041-s187.xlsx]

## Sheet: Up by AdFis1 top 30 motif
Motif Name	P-value	Log P-value	q-value (Benjamini)	# of Target Sequences with Motif(of 368)	% of Target Sequences with Motif	# of Background Sequences with Motif(of 26405)	% of Background Sequences with Motif
Chop(bZIP)/MEF-Chop-ChIP-Seq(GSE35681)/Homer	1e-07	-16.14	0	23	0.0625	430.4	0.0163
c-Myc(bHLH)/LNCAP-cMyc-ChIP-Seq(Unpublished)/Homer	1e-06	-15.85	0	98	0.2663	4188.8	0.1589
Usf2(bHLH)/C2C12-Usf2-ChIP-Seq(GSE36030)/Homer	1e-06	-14.73	0	59	0.1603	2116.5	0.0803
Atf4(bZIP)/MEF-Atf4-ChIP-Seq(GSE35681)/Homer	1e-05	-13.63	0.0001	26	0.0707	618.6	0.0235
ETS(ETS)/Promoter/Homer	1e-05	-13.4	0.0001	115	0.3125	5452.4	0.2068
USF1(bHLH)/GM12878-Usf1-ChIP-Seq(GSE32465)/Homer	1e-05	-13.25	0.0001	75	0.2038	3095.7	0.1174
CLOCK(bHLH)/Liver-Clock-ChIP-Seq(GSE39860)/Homer	1e-05	-12.77	0.0001	80	0.2174	3423	0.1298
bHLHE40(bHLH)/HepG2-BHLHE40-ChIP-Seq(GSE31477)/Homer	1e-05	-12.59	0.0002	63	0.1712	2483	0.0942
Sp5(Zf)/mES-Sp5.Flag-ChIP-Seq(GSE72989)/Homer	1e-05	-11.76	0.0003	244	0.663	14504.3	0.5502
Max(bHLH)/K562-Max-ChIP-Seq(GSE31477)/Homer	1e-05	-11.66	0.0003	74	0.2011	3179.2	0.1206
E-box(bHLH)/Promoter/Homer	0.0001	-11.09	0.0005	37	0.1005	1231.3	0.0467
n-Myc(bHLH)/mES-nMyc-ChIP-Seq(GSE11431)/Homer	0.0001	-10.55	0.0008	85	0.231	3937.4	0.1493
Sp1(Zf)/Promoter/Homer	0.0001	-9.987	0.0013	160	0.4348	8823.2	0.3347
KLF6(Zf)/PDAC-KLF6-ChIP-Seq(GSE64557)/Homer	0.0001	-9.894	0.0013	209	0.5679	12249.7	0.4646
KLF5(Zf)/LoVo-KLF5-ChIP-Seq(GSE49402)/Homer	0.001	-8.935	0.0032	239	0.6495	14599.3	0.5538
ELF1(ETS)/Jurkat-ELF1-ChIP-Seq(SRA014231)/Homer	0.001	-8.803	0.0034	137	0.3723	7467.9	0.2833
Elk4(ETS)/Hela-Elk4-ChIP-Seq(GSE31477)/Homer	0.001	-8.626	0.0038	147	0.3995	8163.6	0.3097
KLF3(Zf)/MEF-Klf3-ChIP-Seq(GSE44748)/Homer	0.001	-8.625	0.0038	160	0.4348	9043.7	0.343
Klf9(Zf)/GBM-Klf9-ChIP-Seq(GSE62211)/Homer	0.001	-8.514	0.0038	128	0.3478	6918.7	0.2624
Nrf2(bZIP)/Lymphoblast-Nrf2-ChIP-Seq(GSE37589)/Homer	0.001	-8.511	0.0038	7	0.019	80.5	0.0031
CEBP:AP1(bZIP)/ThioMac-CEBPb-ChIP-Seq(GSE21512)/Homer	0.001	-8.345	0.0041	42	0.1141	1680.3	0.0637
NPAS(bHLH)/Liver-NPAS-ChIP-Seq(GSE39860)/Homer	0.001	-8.104	0.005	110	0.2989	5809.2	0.2204
HIF-1b(HLH)/T47D-HIF1b-ChIP-Seq(GSE59937)/Homer	0.001	-8.061	0.005	127	0.3451	6924.9	0.2627
NPAS2(bHLH)/Liver-NPAS2-ChIP-Seq(GSE39860)/Homer	0.001	-7.75	0.0065	87	0.2364	4400.2	0.1669
TFE3(bHLH)/MEF-TFE3-ChIP-Seq(GSE75757)/Homer	0.001	-7.525	0.0079	29	0.0788	1054.4	0.04
Elk1(ETS)/Hela-Elk1-ChIP-Seq(GSE31477)/Homer	0.001	-7.47	0.008	143	0.3886	8091.8	0.3069
Klf4(Zf)/mES-Klf4-ChIP-Seq(GSE11431)/Homer	0.001	-7.316	0.009	97	0.2636	5094.4	0.1932
KLF14(Zf)/HEK293-KLF14.GFP-ChIP-Seq(GSE58341)/Homer	0.01	-6.897	0.0131	268	0.7283	17163.7	0.651
MITF(bHLH)/MastCells-MITF-ChIP-Seq(GSE48085)/Homer	0.01	-6.416	0.0205	82	0.2228	4278.7	0.1623
Ronin(THAP)/ES-Thap11-ChIP-Seq(GSE51522)/Homer	0.01	-6.4	0.0205	33	0.0897	1353.9	0.0514

## Sheet: Down by AdFis1 top 30 motif
Motif Name	P-value	Log P-value	q-value (Benjamini)	# of Target Sequences with Motif(of 1315)	% of Target Sequences with Motif	# of Background Sequences with Motif(of 29123)	% of Background Sequences with Motif
ISRE(IRF)/ThioMac-LPS-Expression(GSE23622)/Homer	1e-18	-42.4	0	53	0.0403	235.9	0.0081
IRF3(IRF)/BMDM-Irf3-ChIP-Seq(GSE67343)/Homer	1e-11	-27.28	0	105	0.0798	1063.7	0.0367
IRF1(IRF)/PBMC-IRF1-ChIP-Seq(GSE43036)/Homer	1e-11	-26.96	0	66	0.0502	522	0.018
IRF2(IRF)/Erythroblas-IRF2-ChIP-Seq(GSE36985)/Homer	1e-11	-26.59	0	64	0.0487	500.7	0.0173
HNF1b(Homeobox)/PDAC-HNF1B-ChIP-Seq(GSE64557)/Homer	1e-08	-20.1	0	44	0.0335	327.5	0.0113
NFY(CCAAT)/Promoter/Homer	1e-08	-20.07	0	401	0.3049	6722.8	0.2321
Hnf1(Homeobox)/Liver-Foxa2-Chip-Seq(GSE25694)/Homer	1e-08	-19.85	0	41	0.0312	293.7	0.0101
Sp5(Zf)/mES-Sp5.Flag-ChIP-Seq(GSE72989)/Homer	1e-06	-14.6	0	757	0.5757	14660.3	0.5062
PU.1:IRF8(ETS:IRF)/pDC-Irf8-ChIP-Seq(GSE66899)/Homer	1e-06	-13.93	0	69	0.0525	793.8	0.0274
IRF8(IRF)/BMDM-IRF8-ChIP-Seq(GSE77884)/Homer	1e-05	-12.42	0.0001	112	0.0852	1566.1	0.0541
PRDM1(Zf)/Hela-PRDM1-ChIP-Seq(GSE31477)/Homer	0.0001	-11.19	0.0005	121	0.092	1776.5	0.0613
T1ISRE(IRF)/ThioMac-Ifnb-Expression/Homer	0.0001	-10.7	0.0007	10	0.0076	36.2	0.0013
HNF6(Homeobox)/Liver-Hnf6-ChIP-Seq(ERP000394)/Homer	0.0001	-10.67	0.0007	98	0.0745	1383	0.0478
CEBP(bZIP)/ThioMac-CEBPb-ChIP-Seq(GSE21512)/Homer	0.0001	-10.26	0.0009	124	0.0943	1871.2	0.0646
Fosl2(bZIP)/3T3L1-Fosl2-ChIP-Seq(GSE56872)/Homer	0.0001	-9.668	0.0015	69	0.0525	912.4	0.0315
Cux2(Homeobox)/Liver-Cux2-ChIP-Seq(GSE35985)/Homer	0.0001	-9.402	0.0019	78	0.0593	1077.6	0.0372
Fra1(bZIP)/BT549-Fra1-ChIP-Seq(GSE46166)/Homer	0.001	-9.118	0.0023	95	0.0722	1391.4	0.048
IRF4(IRF)/GM12878-IRF4-ChIP-Seq(GSE32465)/Homer	0.001	-8.908	0.0027	96	0.073	1418.6	0.049
KLF14(Zf)/HEK293-KLF14.GFP-ChIP-Seq(GSE58341)/Homer	0.001	-8.487	0.004	871	0.6624	17778.8	0.6139
TEAD4(TEA)/Tropoblast-Tead4-ChIP-Seq(GSE37350)/Homer	0.001	-8.48	0.004	181	0.1376	3054.9	0.1055
p53(p53)/mES-cMyc-ChIP-Seq(GSE11431)/Homer	0.001	-8.194	0.0048	10	0.0076	51.6	0.0018
FOXM1(Forkhead)/MCF7-FOXM1-ChIP-Seq(GSE72977)/Homer	0.001	-7.842	0.0065	155	0.1179	2587.2	0.0893
JunB(bZIP)/DendriticCells-Junb-ChIP-Seq(GSE36099)/Homer	0.001	-7.825	0.0065	95	0.0722	1448.5	0.05
CArG(MADS)/PUER-Srf-ChIP-Seq(Sullivan_et_al.)/Homer	0.001	-7.624	0.0074	78	0.0593	1146.9	0.0396
AP-1(bZIP)/ThioMac-PU.1-ChIP-Seq(GSE21512)/Homer	0.001	-7.512	0.008	120	0.0913	1933.8	0.0668
BATF(bZIP)/Th17-BATF-ChIP-Seq(GSE39756)/Homer	0.001	-7.059	0.012	106	0.0806	1692.2	0.0584
Fra2(bZIP)/Striatum-Fra2-ChIP-Seq(GSE43429)/Homer	0.01	-6.862	0.0141	82	0.0624	1253.4	0.0433
FOXA1(Forkhead)/MCF7-FOXA1-ChIP-Seq(GSE26831)/Homer	0.01	-6.598	0.0177	138	0.1049	2336	0.0807
ZNF415(Zf)/HEK293-ZNF415.GFP-ChIP-Seq(GSE58341)/Homer	0.01	-6.502	0.0188	166	0.1262	2893.8	0.0999
Atf3(bZIP)/GBM-ATF3-ChIP-Seq(GSE33912)/Homer	0.01	-6.493	0.0188	103	0.0783	1666.2	0.0575
